# Supplementary material for: How trust shapes individual resilience to natural hazards: a systematic review
Source: Nat Hazards (Dordr). 2026 Jan 19;122(2):48. doi: 10.1007/s11069-025-07816-w (PMC12816113; doi:10.1007/s11069-025-07816-w)
Supplement: Supplementary file 2 — Supplementary Material 2 [file 11069_2025_7816_MOESM2_ESM.xlsx]

## Sheet: All search results (1898)
	Title	Authors	Document Source	Year	Document Type	Link	Database
	Trust in government and flood preparedness among households in developing countries’ megacities: the case of Jakarta, Indonesia	A.G., Brata, Aloysius Gunadi; Y., Patnasari, Yenny; B.P., Resosudarmo, Budy P.; A., Halimatussadiah, Alin	Environment, Development and Sustainability	2025	Article		Scopus
	Risk communication, risk perception, and public health	Aakko E.	Wisconsin Medical Journal	2004	Review	https://www.scopus.com/inward/record.uri?eid=2-s2.0-1442304401&partnerID=40&md5=eee8635993270dcb6e13c5fe90f9a4ff	Scopus
	Data Privacy Preservation and Security in Smart Metering Systems	Abdalzaher M.S.; Fouda M.M.; Ibrahem M.I.	Energies	2022	Review	https://www.scopus.com/inward/record.uri?eid=2-s2.0-85139949866&doi=10.3390%2fen15197419&partnerID=40&md5=412cdac88a7b0a6e63ee68c785bad227	Scopus
	Movies, innovative nostalgia, and real-life threats	Abel R.	American Cinema of the 1910s: Themes and variations	2009	Book chapter	https://www.scopus.com/inward/record.uri?eid=2-s2.0-84904587891&partnerID=40&md5=9ef720c67b5d7f2439c369c5581f7ac4	Scopus
	The globalization of US medical countermeasure production and its implications for national security	Adalja A.A.; Wollner S.B.; Inglesby T.V.; Poste G.	Biosecurity and Bioterrorism	2012	Article	https://www.scopus.com/inward/record.uri?eid=2-s2.0-84866267938&doi=10.1089%2fbsp.2012.0622&partnerID=40&md5=47fb1bf75355f2672a179e12ad06aee1	Scopus
	Prevention of Hello Flood Attack in IoT using combination of Deep Learning with Improved Rider Optimization Algorithm	Aditya Sai Srinivas T.; Manivannan S.S.	Computer Communications	2020	Article	https://www.scopus.com/inward/record.uri?eid=2-s2.0-85091332911&doi=10.1016%2fj.comcom.2020.03.031&partnerID=40&md5=364b86768aeed777d852fb007ad7585c	Scopus
	Ebola virus disease surveillance and response preparedness in northern Ghana	Adokiya M.N.; Awoonor-Williams J.K.	Global Health Action	2016	Article	https://www.scopus.com/inward/record.uri?eid=2-s2.0-84969543329&doi=10.3402%2fgha.v9.29763&partnerID=40&md5=52eb76f3bbe889b44812e99038f08f9a	Scopus
	A secure and QoS aware routing protocol for Wireless Sensor Network	Ahmed A.; Kumar P.; Bhangwar A.R.; Channa M.I.	2016 11th International Conference for Internet Technology and Secured Transactions, ICITST 2016	2017	Conference paper	https://www.scopus.com/inward/record.uri?eid=2-s2.0-85016005436&doi=10.1109%2fICITST.2016.7856720&partnerID=40&md5=45217ad9cb2733364f023e1edb33a079	Scopus
	Role of social capital in building disaster resilience	Akanchha S.	Disaster Advances	2020	Review	https://www.scopus.com/inward/record.uri?eid=2-s2.0-85081569792&partnerID=40&md5=5fcc68dd51f9b5781bc2127b1f48b1d8	Scopus
	EMLTrust: An enhanced Machine Learning based Reputation System for MANETs	Akbani R.; Korkmaz T.; Raju G.V.	Ad Hoc Networks	2012	Article	https://www.scopus.com/inward/record.uri?eid=2-s2.0-84856532668&doi=10.1016%2fj.adhoc.2011.08.003&partnerID=40&md5=f51744108b96d8ae0ca6db8cccadb7a0	Scopus
	Disaster Risk Perception and Household Disaster Preparedness: Lesson Learned from Tsunami in Banten	Akbar Z.; Suryaratri R.D.; Tri Y.; Gumelar G.; Ariyani M.	IOP Conference Series: Earth and Environmental Science	2020	Conference paper	https://www.scopus.com/inward/record.uri?eid=2-s2.0-85083280511&doi=10.1088%2f1755-1315%2f448%2f1%2f012099&partnerID=40&md5=9406d2da8f5362f4cd8e7b0da8ce9979	Scopus
	World comprehension by marina Tsvetaeva: "the triunity of sound, word and sense"	Akbasheva A.S.; Radd E.A.	Vestnik Tomskogo Gosudarstvennogo Universiteta, Filologiya	2018	Review	https://www.scopus.com/inward/record.uri?eid=2-s2.0-85044447295&doi=10.17223%2f19986645%2f51%2f8&partnerID=40&md5=39758bfe1f9ba6b16ced174a5371f94d	Scopus
	The leader, the keeper, and the follower? A legitimacy perspective on the governance of varietal innovation systems for climate changes adaptation. The case of sunflower hybrids in France	Akimowicz M.; Del Corso J.-P.; Gallai N.; Képhaliacos C.	Agricultural Systems	2022	Article	https://www.scopus.com/inward/record.uri?eid=2-s2.0-85138115993&doi=10.1016%2fj.agsy.2022.103498&partnerID=40&md5=c8a3ec3bef885cddc20924070a16d77d	Scopus
	Reasons for non-evacuation and shelter-seeking behaviour of local population following cyclone warnings along the Bangladesh coast	Alam E.	Progress in Disaster Science	2024	Article	https://www.scopus.com/inward/record.uri?eid=2-s2.0-85181239043&doi=10.1016%2fj.pdisas.2023.100307&partnerID=40&md5=2b56ed5762e73aed9cea696d27031da1	Scopus
	Climate Policy and e-Participation Resilience: Insights from Social Media	Alathur S.; Chetty N.	IFIP Advances in Information and Communication Technology	2022	Conference paper	https://www.scopus.com/inward/record.uri?eid=2-s2.0-85140752081&doi=10.1007%2f978-3-031-17968-6_24&partnerID=40&md5=ef7b6934078ad81c16f857098114181a	Scopus
	Civic networks, technological and institutional support to build effective disaster preparedness model	Alawanthan D.; Dorasamy M.; Raman M.	International Conference on Research and Innovation in Information Systems, ICRIIS	2017	Conference paper	https://www.scopus.com/inward/record.uri?eid=2-s2.0-85029917752&doi=10.1109%2fICRIIS.2017.8002512&partnerID=40&md5=146058d93218907965ef24417e5acd4f	Scopus
	Emergency aid and disaster management in hospitals: Crisis communication	Albay, A		2025	Book chapter		Scopus
	Natural hazard events and social capital: the social impact of natural disasters	Albrecht F.	Disasters	2018	Article	https://www.scopus.com/inward/record.uri?eid=2-s2.0-85044861213&doi=10.1111%2fdisa.12246&partnerID=40&md5=21060cecea6f0fc5443f6059ebfb103c	Scopus
	TXT-tool 4.052-1.2 landslide risk communication	Alcántara-Ayala I.	Landslide Dynamics: ISDR-ICL Landslide Interactive Teaching Tools	2018	Book chapter	https://www.scopus.com/inward/record.uri?eid=2-s2.0-85045870125&doi=10.1007%2f978-3-319-57777-7_47&partnerID=40&md5=bee470d3f8e4b8d8a382bcecc9f42bdd	Scopus
	Impact of the Department of Health initiative to equip and train acute trusts to manage chemically contaminated casualties	Al-Damouk M.; Bleetman A.	Emergency Medicine Journal	2005	Article	https://www.scopus.com/inward/record.uri?eid=2-s2.0-18744366407&doi=10.1136%2femj.2004.018580&partnerID=40&md5=1be1784e5bf32309f7ad99b07f1e67a2	Scopus
	Corporate governance under economy transformation and geopolitical uncertainty: Case of Ukraine	Aleksin, G; Dyba, O		2024	Book chapter		Scopus
	Factors associated with healthcare workers willingness to participate in disasters: A cross-sectional study in Sana'a, Yemen	Al-Hunaishi W.; Hoe V.C.W.; Chinna K.	BMJ Open	2019	Article	https://www.scopus.com/inward/record.uri?eid=2-s2.0-85073594956&doi=10.1136%2fbmjopen-2019-030547&partnerID=40&md5=4144e91a15657e637d24f67d96f5e189	Scopus
	COVID-19 and Vaccination Campaigns as “Western Plots” in Pakistan: Government Policies, (Geo-)politics, Local Perceptions, and Beliefs	Ali I.; Sadique S.; Ali S.	Frontiers in Sociology	2021	Article	https://www.scopus.com/inward/record.uri?eid=2-s2.0-85105596830&doi=10.3389%2ffsoc.2021.608979&partnerID=40&md5=4068d7ba465fbf9e57dcc6d68013d8f3	Scopus
	Digital public health leadership in the global fight for health security	Alknawy B.; Kozlakidis Z.; Tarkoma S.; Bates D.; Honkela A.; Crooks G.; Rhee K.; McKillop M.	BMJ Global Health	2023	Article	https://www.scopus.com/inward/record.uri?eid=2-s2.0-85149258419&doi=10.1136%2fbmjgh-2022-011454&partnerID=40&md5=6b44cdf5e923f1eafeb95141bc4eb2f6	Scopus
	The "public eye" or "disaster tourists": Investigating public perceptions of citizen smartphone imagery	Allan S.; Peters C.	Digital Journalism	2015	Article	https://www.scopus.com/inward/record.uri?eid=2-s2.0-84977600881&doi=10.1080%2f21670811.2015.1034517&partnerID=40&md5=4ba47bd7fffe4b9d47db4759e22e0145	Scopus
	Count down	Allatt M.	Engineering	2008	Article	https://www.scopus.com/inward/record.uri?eid=2-s2.0-60249095798&partnerID=40&md5=53ac13ea9e0f23bbf9356a969591a903	Scopus
	Vernacular Resilience and conflicting temporalities in Côte d’Ivoire: Between resistance, resignation, débrouillardise and hope	Allouche, J	Environment and Planning E: Nature and Space	2025	Article		Scopus
	The socio-ethical considerations surrounding government mandated location-based services during emergencies: An Australian case study	Aloudat A.; Michael K.	Crisis Management: Concepts, Methodologies, Tools, and Applications	2013	Book chapter	https://www.scopus.com/inward/record.uri?eid=2-s2.0-84945136877&doi=10.4018%2f978-1-4666-4707-7.ch045&partnerID=40&md5=86d594481cba7a0f7afda05e66a9ae6f	Scopus
	The value of government mandated location- based services in emergencies in Australia	Aloudat A.; Michael K.; Abbas R.; Al-Debei M.	Interdisciplinary Advances in Information Technology Research	2013	Book chapter	https://www.scopus.com/inward/record.uri?eid=2-s2.0-84944342703&doi=10.4018%2f978-1-4666-3625-5.ch017&partnerID=40&md5=99fb413164321034ca4ec8b7ec94cdfb	Scopus
	The value of government mandated location-based services in emergencies in Australia	Aloudat A.; Michael K.; Abbas R.; Al-Debei M.	Journal of Information Technology Research	2011	Article	https://www.scopus.com/inward/record.uri?eid=2-s2.0-84868152966&doi=10.4018%2fjitr.2011100103&partnerID=40&md5=8fdb22cb7e5e04e283be5557cfeb958f	Scopus
	A Novel Framework of Public Risk Assessment Using an Integrated Approach Based on AHP and Psychometric Paradigm	Alrawad M.; Lutfi A.; Almaiah M.A.; Alsyouf A.; Arafa H.M.; Soliman Y.; Elshaer I.A.	Sustainability (Switzerland)	2023	Article	https://www.scopus.com/inward/record.uri?eid=2-s2.0-85165116439&doi=10.3390%2fsu15139965&partnerID=40&md5=ce57b0ff159ec1a46354e46be1bda0ce	Scopus
	Modeling of common cause failures (CCFs) by using beta factor parametric model	Amjad Q.M.N.; Zubair M.; Heo G.	2014 International Conference on Energy Systems and Policies, ICESP 2014	2015	Conference paper	https://www.scopus.com/inward/record.uri?eid=2-s2.0-84963491240&doi=10.1109%2fICESP.2014.7347004&partnerID=40&md5=6a7a1e8135cb998acba3fbdd77b4393f	Scopus
	Assessment of natural disaster coping capacity from social capital perspectives: A case study of Bangkok	Anantsuksomsri S.; Tontisirin N.	Journal of Disaster Research	2020	Article	https://www.scopus.com/inward/record.uri?eid=2-s2.0-85089126692&doi=10.20965%2fjdr.2020.p0571&partnerID=40&md5=2f6993ba479c6e744fc4c7a66df2e15d	Scopus
	Public Acceptance of Nature-Based Solutions for Natural Hazard Risk Reduction: Survey Findings From Three Study Sites in Europe	Anderson C.C.; Renaud F.G.; Hanscomb S.; Munro K.E.; Gonzalez-Ollauri A.; Thomson C.S.; Pouta E.; Soini K.; Loupis M.; Panga D.; Stefanopoulou M.	Frontiers in Environmental Science	2021	Article	https://www.scopus.com/inward/record.uri?eid=2-s2.0-85112168447&doi=10.3389%2ffenvs.2021.678938&partnerID=40&md5=10007c3ee0d38e4f1e836064994ff55b	Scopus
	Making schools safe from earthquakes through retrofitting, training, and disaster education: A case study of the UNCRD SESI Project	Ando S.; Pandey B.H.; Fujieda A.	Regional Development Dialogue	2007	Article	https://www.scopus.com/inward/record.uri?eid=2-s2.0-48249094271&partnerID=40&md5=6fe78a31255fd5b8e14576a30e30bf72	Scopus
	Mortality Reporting and Rumor Generation: An Assessment of Crisis and Emergency Risk Communication following Hurricane Maria in Puerto Rico	Andrade E.L.; Barrett N.D.; Edberg M.C.; Rivera M.I.; Latinovic L.; Seeger M.W.; Goldman-Hawes A.; Santos-Burgoa C.	Journal of International Crisis and Risk Communication Research	2020	Article	https://www.scopus.com/inward/record.uri?eid=2-s2.0-85092658719&doi=10.30658%2fjicrcr.3.1.2&partnerID=40&md5=1024bb26db342de4f4131c5fae4705c8	Scopus
	Volcano disaster risk management during crisis: implementation of risk communication in Indonesia	Andreastuti S.D.; Paripurno E.T.; Subandriyo S.; Syahbana D.K.; Prayoga A.S.	Journal of Applied Volcanology	2023	Review	https://www.scopus.com/inward/record.uri?eid=2-s2.0-85160110283&doi=10.1186%2fs13617-023-00129-2&partnerID=40&md5=bbdb04625cfc4371d9a2270657479cb2	Scopus
	Building Community Resilience Through Historic Preservation	Appler D.; Rumbach A.	Journal of the American Planning Association	2016	Review	https://www.scopus.com/inward/record.uri?eid=2-s2.0-84953807613&doi=10.1080%2f01944363.2015.1123640&partnerID=40&md5=4297280a2cc3558d69ee70940aabe94c	Scopus
	The Systematic Disaster Management Approach to Assessing Early Warning Systems in South Sulawesi: A Review	Aprianti, E; Hamzah, S; Cahyadi, M; Kusumawardani, D; Widjajanti, N; Musdalifah; Apdin, S	Engineering, Technology and Applied Science Research	2025	Article		Scopus
	Trust Based Mechanism for the Isolation of Hello Flood Attack in Internet of Things	Apurav; Saurabh	AIP Conference Proceedings	2022	Conference paper	https://www.scopus.com/inward/record.uri?eid=2-s2.0-85141820210&doi=10.1063%2f5.0124593&partnerID=40&md5=23649dd870d7071f8ef937eb46421f28	Scopus
	Wildfire preparedness and response during the 2016 Arouca wildfires in rural Portugal	Asfaw H.W.; McGee T.K.; Correia F.J.	International Journal of Disaster Risk Reduction	2022	Article	https://www.sciencedirect.com/science/article/pii/S2212420922001145	Scopus
	Analysis and modeling of key factors in implementing pre-flood protection measures in local communities in Iran	Askari, E; Savari, M; Rezaei, M	Environmental and Sustainability Indicators	2025	Article		Scopus
	RESILIENCE AND PROSPERITY: A STUDY OF FAMILY BUSINESS DYNAMICS IN BALI	Astawa I.N.D.; Putra M.S.P.; Putra K.S.W.; Yustiani D.	Community Practitioner	2023	Article	https://www.scopus.com/inward/record.uri?eid=2-s2.0-85182244100&doi=10.5281%2fzenodo.10276442&partnerID=40&md5=1e35b57d95937ba499ec1afec4c5cfef	Scopus
	A collaborative trust management scheme for emergency communication using delay tolerant networks	Asuquo P.; Cruickshank H.; Ogah C.P.A.; Lei A.; Sun Z.	2016 8th Advanced Satellite Multimedia Systems Conference and 14th Signal Processing for Space Communications Workshop, ASMS/SPSC 2016	2016	Conference paper	https://www.scopus.com/inward/record.uri?eid=2-s2.0-84997784951&doi=10.1109%2fASMS-SPSC.2016.7601469&partnerID=40&md5=793962997f23c6074fccddb0e4648ba7	Scopus
	Methodology for study of human-robot social interaction in dangerous situations	Atkinson D.J.; Clark M.H.	HAI 2014 - Proceedings of the 2nd International Conference on Human-Agent Interaction	2014	Conference paper	https://www.scopus.com/inward/record.uri?eid=2-s2.0-84914677787&doi=10.1145%2f2658861.2658871&partnerID=40&md5=d3a5f1f04717a28c1709a4bc672ba4eb	Scopus
	Understanding the policy dynamics of COVID-19 in the UK: Early findings from interviews with policy makers and health care professionals	Atkinson P.; Gobat N.; Lant S.; Mableson H.; Pilbeam C.; Solomon T.; Tonkin-Crine S.; Sheard S.	Social Science and Medicine	2020	Article	https://www.scopus.com/inward/record.uri?eid=2-s2.0-85092473055&doi=10.1016%2fj.socscimed.2020.113423&partnerID=40&md5=f23f126e4cdd551ec4f117f176af83f6	Scopus
	Leadership: Who will act? integrating public and private interests tomake a saferworld	Auerswald P.E.; Branscomb L.M.; La Porte T.M.; Michel-Kerjan E.O.	Seeds of Disaster, Roots of Response: How Private Action Can Reduce Public Vulnerability	2006	Book chapter	https://www.scopus.com/inward/record.uri?eid=2-s2.0-71649092810&doi=10.1017%2fCBO9780511509735.028&partnerID=40&md5=2d1f8f80575f91af6c9301ecb62e7a3d	Scopus
	Inside the black box of collaboration: a process-tracing study of collaborative flood risk governance in the Netherlands	Avoyan E.	Journal of Environmental Policy and Planning	2022	Article	https://www.scopus.com/inward/record.uri?eid=2-s2.0-85118651772&doi=10.1080%2f1523908X.2021.2000380&partnerID=40&md5=f174d46e261448a1ec68db2de3fa53b5	Scopus
	Effectiveness of agrometeorological services for smallholder farmers: The case study in the regions of Dosso and Tillabéri in Niger	Bacci M.; Idrissa O.A.; Zini C.; Burrone S.; Sitta A.A.; Tarchiani V.	Climate Services	2023	Article	https://www.scopus.com/inward/record.uri?eid=2-s2.0-85147552968&doi=10.1016%2fj.cliser.2023.100360&partnerID=40&md5=3eb7f12433a67470b244e6c181d46432	Scopus
	Maximizing participation of hispanic community-based/non-governmental organizations (NGOs) in emergency preparedness	Baezconde-Garbanati L.; Unger J.; Portugal C.; Delgado J.L.; Falcon A.; Gaitan M.	International Quarterly of Community Health Education	2005	Review	https://www.scopus.com/inward/record.uri?eid=2-s2.0-34547225482&doi=10.2190%2f9104-1052-8306-16T0&partnerID=40&md5=614d6bd431b1701b93b84df31d04d048	Scopus
	Trust in peacebuilding organizations: A survey experiment in Haiti	Bakaki Z.; Dorussen H.	World Development	2023	Article	https://www.scopus.com/inward/record.uri?eid=2-s2.0-85169823316&doi=10.1016%2fj.worlddev.2023.106375&partnerID=40&md5=8456691bcd7ad534df4abe3ce9d7c354	Scopus
	"COMMUNITY RESILIENCE AND URBAN PLANNING: INTEGRATING SOCIAL CAPITAL AND INFRASTRUCTURE STRATEGIES"	Balaji Rao, P; Tripathi, P; Dhanya, K; Srivastava, P; Manoj, P; Parida, P; Dey, D	Journal of Applied Bioanalysis	2025	Article		Scopus
	A survey on data encryption tecniques in cloud computing	Balasubramaniam S.; Kavitha V.	Asian Journal of Information Technology	2014	Article	https://www.scopus.com/inward/record.uri?eid=2-s2.0-84908027118&doi=10.3923%2fajit.2014.494.505&partnerID=40&md5=2e018bbea7142b4ddce04ecee0708516	Scopus
	Behavioural science applied to risk-based decision processes: a case study for earthquake prone buildings in New Zealand	Ball R.J.; Hudson-Doyle E.E.; Nuth M.; Hopkins W.J.; Brunsdon D.; Brown C.O.	Civil Engineering and Environmental Systems	2022	Article	https://www.scopus.com/inward/record.uri?eid=2-s2.0-85133640637&doi=10.1080%2f10286608.2022.2089980&partnerID=40&md5=ad01108cc4256b85214711925d047083	Scopus
	Corrigendum to “Threat, coping and flood prevention – A meta-analysis” (Journal of Environmental Psychology (2017) 54 (116–126), (S0272494417301019), (10.1016/j.jenvp.2017.08.001))	Bamberg S.; Masson T.; Brewitt K.; Nemetschek N.	Journal of Environmental Psychology	2020	Erratum	https://www.scopus.com/inward/record.uri?eid=2-s2.0-85076603101&doi=10.1016%2fj.jenvp.2019.101364&partnerID=40&md5=7f0fcc5a01e383c230a076fc8a4bdbcc	Scopus
	Disaster experiences and terrorism news exposure: effects on perceptions of police and trust in local government in the United States	Banjak-Corle C.; Wallace L.N.	Police Practice and Research	2021	Article	https://www.scopus.com/inward/record.uri?eid=2-s2.0-85078228366&doi=10.1080%2f15614263.2020.1716356&partnerID=40&md5=6617e3174c56b537c94e9af686d58291	Scopus
	Psychosocial stress and impact assessment: a PFAS case study from Australia	Banwell, C; Rifkin, W		2024	Book chapter		Scopus
	Social Processes and Volcanic Risk Reduction	Barclay J.; Haynes K.; Houghton B.; Johnston D.	The Encyclopedia of Volcanoes	2015	Book chapter	https://www.scopus.com/inward/record.uri?eid=2-s2.0-84958125478&doi=10.1016%2fB978-0-12-385938-9.00069-9&partnerID=40&md5=317cfa196fb5f2e1804720a24129a404	Scopus
	How Do Low-Literacy Populations Perceive "dirty Bombs"? Implications for Preparedness Messages	Bass S.B.; Gordon T.F.; Maurer L.; Greener J.; Mora G.; Ruggieri D.; Wolak C.; Parvanta C.	Health Security	2016	Article	https://www.scopus.com/inward/record.uri?eid=2-s2.0-84989211549&doi=10.1089%2fhs.2016.0037&partnerID=40&md5=802e2404156b2e11e365d839fe893e35	Scopus
	Key lessons from the COVID-19 public health response in Australia	Basseal J.M.; Bennett C.M.; Collignon P.; Currie B.J.; Durrheim D.N.; Leask J.; McBryde E.S.; McIntyre P.; Russell F.M.; Smith D.W.; Sorrell T.C.; Marais B.J.	The Lancet Regional Health - Western Pacific	2023	Review	https://www.scopus.com/inward/record.uri?eid=2-s2.0-85139723315&doi=10.1016%2fj.lanwpc.2022.100616&partnerID=40&md5=d57e86f6d3c4e7bdad69b97baec3daab	Scopus
	Geo-targeted Emergency Alert Messaging to Direct-to-Home (DTH) subscribers	Basu S.; Sharma S.; Yadav K.K.; Behera S.S.; Kumar A.N.; Dalela P.K.	International Conference on Electrical, Computer, Communications and Mechatronics Engineering, ICECCME 2022	2022	Conference paper	https://www.scopus.com/inward/record.uri?eid=2-s2.0-85146421347&doi=10.1109%2fICECCME55909.2022.9987730&partnerID=40&md5=7afaf0fd581cad964cff6b24a9d52a94	Scopus
	Modeling public responses to soft-target transportation terror	Baucum M.; Rosoff H.; John R.; Burns W.; Slovic P.	Environment Systems and Decisions	2018	Article	https://www.scopus.com/inward/record.uri?eid=2-s2.0-85042425988&doi=10.1007%2fs10669-018-9676-7&partnerID=40&md5=d9a7e16d76c0d73e815a9c9f38459b78	Scopus
	Nuclear crisis preparedness lessons learned from fukushima daiichi	Baumont G.	SpringerBriefs in Applied Sciences and Technology	2018	Book chapter	https://www.scopus.com/inward/record.uri?eid=2-s2.0-85049809636&doi=10.1007%2f978-3-319-74098-0_4&partnerID=40&md5=7df5ed8eb2eac60f681748749eb4a806	Scopus
	The Franciscan “Spirit”: From the Monti di Pietà to the Bank of America - The Little Fellow’s Bank	Bazzichi, O; Reali, F	Humanistic Management Journal	2025	Article		Scopus
	Collaborative relationships between logistics service providers and humanitarian organizations during disaster relief operations	Bealt J.; Fernández Barrera J.C.; Mansouri S.A.	Journal of Humanitarian Logistics and Supply Chain Management	2016	Article	https://www.scopus.com/inward/record.uri?eid=2-s2.0-84978496372&doi=10.1108%2fJHLSCM-02-2015-0008&partnerID=40&md5=c520d3ccbc2958a3cf1cd562f5c4c94c	Scopus
	Design and Development of Bioterrorism Response Education Programs	Beam E.L.; Smith S.M.; Pullen C.; Carstens P.	Clinical Simulation in Nursing	2006	Article	https://www.scopus.com/inward/record.uri?eid=2-s2.0-77949558864&doi=10.1016%2fj.ecns.2009.05.026&partnerID=40&md5=8c98b93e9747e16e1937bf2f8c67aac3	Scopus
	Exploring Perceived Safety, Privacy, and Distrust on Air Travel Choice in the Context of Differing Passenger Screening Procedures	Beck M.J.; Rose J.M.; Merkert R.	Journal of Travel Research	2018	Article	https://www.scopus.com/inward/record.uri?eid=2-s2.0-85044129371&doi=10.1177%2f0047287517700316&partnerID=40&md5=fe84d2724bcda5713875879b93324ee8	Scopus
	Meeting the threat of weapons of mass destruction terrorism: Toward a broader conception of consequence management	Becker S.M.	Military Medicine	2001	Conference paper	https://www.scopus.com/inward/record.uri?eid=2-s2.0-0035668072&doi=10.1093%2fmilmed%2f166.suppl_2.13&partnerID=40&md5=b9324fd375c07960a6b1f71909410793	Scopus
	Social Capital as a Framework to Address Organizational Climate Change Policy	Becker, J; Mcdermott-Levy, R; Moore, C; Mitsdarffer, M	Journal of Gerontological Nursing	2024	Article		Scopus
	Risk perception in the population living near the Turin municipal solid waste incineration plant: Survey results before start-up and communication strategies	Bena A.; Gandini M.; Cadum E.; Procopio E.; Salamina G.; Orengia M.; Farina E.	BMC Public Health	2019	Article	https://www.scopus.com/inward/record.uri?eid=2-s2.0-85063623430&doi=10.1186%2fs12889-019-6808-z&partnerID=40&md5=7b84def9ff66b40f93aa899350541825	Scopus
	A Survey on Trust Management in Flying Ad Hoc Networks: Challenges, Classifications, and Analysis	Benfriha S.; Labraoui N.; Salameh H.B.; Saidi H.	2023 10th International Conference on Software Defined Systems, SDS 2023	2023	Conference paper	https://www.scopus.com/inward/record.uri?eid=2-s2.0-85180367527&doi=10.1109%2fSDS59856.2023.10329156&partnerID=40&md5=d6d39bcca84f37225375266451c93d6c	Scopus
	Fundraising and Nonprofit Marketing: A Research Overview: Second Edition	Bennett R.	Fundraising and Nonprofit Marketing: A Research Overview: Second Edition	2023	Book	https://www.scopus.com/inward/record.uri?eid=2-s2.0-85168856047&doi=10.4324%2f9781003364405&partnerID=40&md5=e6753571bf3b2a85cea149c7c7febc62	Scopus
	Older Adults Decision-Making During the COVID-19 Infodemic	Bennett-Gayle D.D.; Yuan X.	Communications in Computer and Information Science	2024	Conference paper	https://www.scopus.com/inward/record.uri?eid=2-s2.0-85180151719&doi=10.1007%2f978-3-031-49212-9_4&partnerID=40&md5=57ed9881203ee51e1b8081546a88da55	Scopus
	Risk Perception and Action to Reduce the Impact of Floods in the Czech Republic	Bera M.K.; Daněk P.	Handbook of Climate Change Resilience, Volume 1-4	2019	Book chapter	https://www.scopus.com/inward/record.uri?eid=2-s2.0-85162660300&doi=10.1007%2f978-3-319-93336-8_31&partnerID=40&md5=091c84af3f19dba159ed5dad23a90467	Scopus
	Resource stewardship in disasters: Alone at the bedside	Berger J.T.	Journal of Clinical Ethics	2012	Article	https://www.scopus.com/inward/record.uri?eid=2-s2.0-84875784867&partnerID=40&md5=0d7e0b69423b507280ab0ad210ab41c8	Scopus
	A comparative frame for a contextualised analysis of local natural risk management	Bertoldo R.	International Journal of Disaster Risk Reduction	2021	Article	https://www.scopus.com/inward/record.uri?eid=2-s2.0-85096378720&doi=10.1016%2fj.ijdrr.2020.101945&partnerID=40&md5=2fa0caf2ffc458a25558566bb80fb545	Scopus
	Exploring the influence of social capital on community resilience during the times of crisis	Bharadwaj, S; Bijlani, A; Dinesh, N; Tomar, D	Multidisciplinary Science Journal	2024	Conference paper		Scopus
	CropInF: Blockchain Enabled Crop Insurance Framework for Natural Disasters	Bhawana; Rathi, V; Kumar, S		2024	Conference paper		Scopus
	Risk perceptions of nuclear energy, climate change, and earthquake: How are they correlated and differentiated by ideologies?	Bian Q.; Han Z.; Veuthey J.; Ma B.	Climate Risk Management	2021	Article	https://www.scopus.com/inward/record.uri?eid=2-s2.0-85104962614&doi=10.1016%2fj.crm.2021.100297&partnerID=40&md5=675eea651f288dbdc72a77e800d7d7ee	Scopus
	Trust, social protection, and compliance: Moral hazard in Latin America during the COVID-19 pandemic	Bird M.D.; Arispe S.; Muñoz P.; Freier L.F.	Journal of Economic Behavior and Organization	2023	Article	https://www.scopus.com/inward/record.uri?eid=2-s2.0-85145307337&doi=10.1016%2fj.jebo.2022.12.010&partnerID=40&md5=36cae527bc5f6a4df3c89bf59eeb5fbc	Scopus
	Leaf hydraulic vulnerability is related to conduit dimensions and drought resistance across a diverse range of woody angiosperms	Blackman C.J.; Brodribb T.J.; Jordan G.J.	New Phytologist	2010	Article	https://www.scopus.com/inward/record.uri?eid=2-s2.0-78149380152&doi=10.1111%2fj.1469-8137.2010.03439.x&partnerID=40&md5=dcec10131232bf9e207b2bdc225499d3	Scopus
	Pandemic Fatigue: The Effects Of The COVID-19 Crisis On Public Trust And Compliance With Regulations In Israel	Bodas M.; Peleg K.	Health Affairs	2021	Article	https://www.scopus.com/inward/record.uri?eid=2-s2.0-85113670395&doi=10.1377%2fhlthaff.2021.00171&partnerID=40&md5=d29544ca8cbebc335b1d029d4813dcd0	Scopus
	Understanding Societal Resilience—Cross-Sectional Study in Eight Countries	Bodas M.; Peleg K.; Stolero N.; Adini B.	Frontiers in Public Health	2022	Article	https://www.scopus.com/inward/record.uri?eid=2-s2.0-85128398333&doi=10.3389%2ffpubh.2022.883281&partnerID=40&md5=999ecc3744c784da460f339ce2ce442e	Scopus
	Stakeholder engagement and involvement in nuclear emergency preparedness - The Slovak Republic's experience in RODOS tool-driven workshops	Bohunova J.; Duranova T.; Jurka P.; Makovnik M.	Radioprotection	2016	Article	https://www.scopus.com/inward/record.uri?eid=2-s2.0-84979582043&doi=10.1051%2fradiopro%2f2016010&partnerID=40&md5=660022dbb6af4870ea81c1654c53197b	Scopus
	Risk communication in times of crisis: Pitfalls and challenges in ensuring preparedness instead of hysterics	Böl G.-F.	EMBO Reports	2016	Article	https://www.scopus.com/inward/record.uri?eid=2-s2.0-84955334612&doi=10.15252%2fembr.201541678&partnerID=40&md5=e6ed2b5facb7b50dd7c1761dacd8e52a	Scopus
	Optimism of health care workers during a disaster: A review of the literature	Boldor N.; Bar-Dayan Y.; Rosenbloom T.; Shemer J.; Bar-Dayan Y.	Emerging Health Threats Journal	2012	Article	https://www.scopus.com/inward/record.uri?eid=2-s2.0-84869764864&doi=10.3402%2fehtj.v5i0.7270&partnerID=40&md5=4d77d99c79b3e3f63174cfd5699da18c	Scopus
	A practical agenda for incorporating trust into pandemic preparedness and response; Un programme concret visant à inclure la confiance dans la préparation et la riposte aux pandémies; Un programa práctico para incorporar la confianza a la preparación y respuesta ante una pandemia	Bollyky, T; Petersen, M	Bulletin of the World Health Organization	2024	Article		Scopus
	RESILIENCE, DYNAMISM AND SUSTAINABLE DEVELOPMENT: ADAPTIVE ORGANISATIONAL CAPABILITY THROUGH LEARNING IN RECURRENT CRISES	Bolton D.; Habib M.; Landells T.	Developments in Corporate Governance and Responsibility	2023	Book chapter	https://www.scopus.com/inward/record.uri?eid=2-s2.0-85170353741&doi=10.1108%2fS2043-052320230000021001&partnerID=40&md5=214f73552d0d7626cb5aa477e37c87e9	Scopus
	Residents’ perceptions of risk towards residential property in Canterbury NZ subsequent to the earthquakes	Bond S.	International Journal of Disaster Resilience in the Built Environment	2015	Article	https://www.scopus.com/inward/record.uri?eid=2-s2.0-84941208345&doi=10.1108%2fIJDRBE-03-2013-0008&partnerID=40&md5=27eeeeaaac2255acd3e2505e5df1a8a3	Scopus
	The Role of Trust in Disaster Risk Reduction: A Critical Review	Bonfanti R.C.; Oberti B.; Ravazzoli E.; Rinaldi A.; Ruggieri S.; Schimmenti A.	International Journal of Environmental Research and Public Health	2024	Review	https://www.scopus.com/inward/record.uri?eid=2-s2.0-85183085469&doi=10.3390%2fijerph21010029&partnerID=40&md5=4b2fc4cff64f7cb4fedc642d1a694961	Scopus
	Perceptions of climate change risk in four disaster-impacted rural Australian towns	Boon H.J.	Regional Environmental Change	2016	Article	https://www.scopus.com/inward/record.uri?eid=2-s2.0-84953358648&doi=10.1007%2fs10113-014-0744-3&partnerID=40&md5=b36d8a4a56a0bee337caebc8b2987f00	Scopus
	Social lives of tsunami walls in Japan: Concrete culture, social innovation and coastal communities	Boret S.P.; Gerster J.	IOP Conference Series: Earth and Environmental Science	2021	Conference paper	https://www.scopus.com/inward/record.uri?eid=2-s2.0-85100828927&doi=10.1088%2f1755-1315%2f630%2f1%2f012029&partnerID=40&md5=d51d8a0dec5535c9e3db8c9770918bf0	Scopus
	Why Ferenczi today? The contribution of Sándor Ferenczi to the understanding and healing of psychic suffering	Borgogno F.	International Forum of Psychoanalysis	2004	Conference paper	https://www.scopus.com/inward/record.uri?eid=2-s2.0-2642541789&doi=10.1080%2f08037060410024041&partnerID=40&md5=b729d6496fdfdfbb880732be20ceaa37	Scopus
	Social perception of the landslide hazards by residents of Kyiv landslideprone areas	Borovskiy O.O.; Bondarenko M.M.; Mazko A.E.	2nd EAGE Workshop on Assessment of Landslide Hazards and Impact on Communities	2020	Conference paper	https://www.scopus.com/inward/record.uri?eid=2-s2.0-85108831992&doi=10.3997%2f2214-4609.202055016&partnerID=40&md5=6df3d2bbb1534536fa01fe36be4ce398	Scopus
	The “concept-reality mismatch” in the globalization era as a psychosocial stressor contributing to the occurrence of mental disorders	Bou Khalil R.	Early Intervention in Psychiatry	2018	Article	https://www.scopus.com/inward/record.uri?eid=2-s2.0-85050491814&doi=10.1111%2feip.12717&partnerID=40&md5=f103b85336ea7fa08c94674492887441	Scopus
	Enhancing regional resilience to cope with critical infrastructure disruptions: The public-private partnership experience in Lombardy Region, Italy	Bouchon S.; Di Mauro C.; Trucco P.; Zaccone A.	Proceedings of the 4th International Disaster and Risk Conference: Integrative Risk Management in a Changing World - Pathways to a Resilient Society, IDRC Davos 2012	2012	Conference paper	https://www.scopus.com/inward/record.uri?eid=2-s2.0-84925016735&partnerID=40&md5=8ec8d3cc454cd9288f7c5a0cb2c57652	Scopus
	‘Fledgling Financial Needs’, Affordability and Attitudes as Drivers of Noninsurance Among Young Australians*	Bourova, E; Ramsay, I; Ali, P	Economic Papers	2024	Article		Scopus
	Household Adoption of Water Conservation and Resilience under Drought: The Case of Oklahoma City	Boyer T.A.; Kanza P.; Ghimire M.; Moss J.Q.	Water Economics and Policy	2015	Article	https://www.scopus.com/inward/record.uri?eid=2-s2.0-85008228416&doi=10.1142%2fS2382624X15500058&partnerID=40&md5=054f6cb2af3a988c2d9ae6659bc47937	Scopus
	Advanced trust negotiation in critical infrastructures	Braghin S.; Fovino I.N.; Trombetta A.	2008 1st International Conference on Infrastructure Systems and Services: Building Networks for a Brighter Future, INFRA 2008	2008	Conference paper	https://www.scopus.com/inward/record.uri?eid=2-s2.0-77952380200&doi=10.1109%2fINFRA.2008.5439656&partnerID=40&md5=30aed30679b264ac39ffe98f6977c99b	Scopus
	Advanced trust negotiations in critical infrastructures	Braghin S.; Trombetta A.; Fovino I.N.	International Journal of Critical Infrastructures	2010	Article	https://www.scopus.com/inward/record.uri?eid=2-s2.0-77953155911&doi=10.1504%2fIJCIS.2010.033338&partnerID=40&md5=e2a3728d189aed2bea9c49982f0596e1	Scopus
	Building community resiliency and trust: A framework	Brand D.	Journal of Business Continuity and Emergency Planning	2023	Article	https://web.p.ebscohost.com/ehost/pdfviewer/pdfviewer?vid=1&sid=6d75ddbe-954e-4099-b83c-7c7b1eb7e0d4%40redis	Scopus
	Local emergency medical response after a terrorist attack in Norway: A qualitative study	Brandrud A.S.; Bretthauer M.; Brattebø G.; Pedersen M.J.B.; Håpnes K.; Møller K.; Bjorge T.; Nyen B.; Strauman L.; Schreiner A.; Haldorsen G.S.; Bergli M.; Nelson E.; Morgan T.S.; Hjortdahl P.	BMJ Quality and Safety	2017	Article	https://www.scopus.com/inward/record.uri?eid=2-s2.0-85026266738&doi=10.1136%2fbmjqs-2017-006517&partnerID=40&md5=c914a20fbda5102cc88f0c09028a7f0a	Scopus
	Using Modified Technology Acceptance Model to Evaluate the Adoption of a Proposed IoT-Based Indoor Disaster Management Software Tool by Rescue Workers	Brar P.S.; Shah B.; Singh J.; Ali F.; Kwak D.	Sensors	2022	Article	https://www.scopus.com/inward/record.uri?eid=2-s2.0-85125176046&doi=10.3390%2fs22051866&partnerID=40&md5=51ce3fac29b5b4814aa5d32abc9fcbc2	Scopus
	Who feels safe? Risk perception, land vulnerability and state intervention in a post disaster city	Breglia G.	International Journal of Disaster Risk Reduction	2022	Article	https://www.scopus.com/inward/record.uri?eid=2-s2.0-85140257740&doi=10.1016%2fj.ijdrr.2022.103348&partnerID=40&md5=c00aeff927fc659ae18e92c996cf7e99	Scopus
	Evaluating Risk and Natural Gas Pipeline Safety	Brogan M.J.	Politics and Policy	2017	Article	https://www.scopus.com/inward/record.uri?eid=2-s2.0-85027414688&doi=10.1111%2fpolp.12211&partnerID=40&md5=6e0e0ab66d120330d0c91ef18fe7072f	Scopus
	The shadow of the Tsunami: And the growth of the relational mind	Bromberg P.M.	The Shadow of the Tsunami: and the Growth of the Relational Mind	2012	Book	https://www.scopus.com/inward/record.uri?eid=2-s2.0-84909136321&doi=10.4324%2f9780203834954&partnerID=40&md5=325eff61b0fe57b97118578372731c80	Scopus
	Homelessness and natural disasters: The role of community service organisations	Brookfield S.; Fitzgerald L.	Australian Journal of Emergency Management	2018	Article	https://www.scopus.com/inward/record.uri?eid=2-s2.0-85067097929&partnerID=40&md5=33dbbfcc021c19789d37bcc55d7b5e70	Scopus
	Collaborative capacity, problem framing, and mutual trust in addressing the wildland fire social problem: An annotated reading list	Brooks J.J.; Bujak A.N.; Champ J.G.; Williams D.R.	USDA Forest Service - General Technical Report RMRS-GTR	2006	Review	https://www.scopus.com/inward/record.uri?eid=2-s2.0-34247391542&partnerID=40&md5=5ff0eb2e9e96fd3f9c7d3b8fa16d5eae	Scopus
	Mowing management and density dependence in meadow passerine hatching success	Broyer J.; Sukhanova O.; Mischenko A.	Bird Study	2014	Article	https://www.scopus.com/inward/record.uri?eid=2-s2.0-84905911159&doi=10.1080%2f00063657.2014.925847&partnerID=40&md5=f13d5bdbbd2c74609fedeed30a4932e8	Scopus
	Meaningful distinctions within a concept: Relational, collective, and generalized social capital	Brunie A.	Social Science Research	2009	Article	https://www.scopus.com/inward/record.uri?eid=2-s2.0-63949086725&doi=10.1016%2fj.ssresearch.2009.01.005&partnerID=40&md5=581bb01268620631142edc0816628971	Scopus
	Modelling country reconstruction based on civil military cooperation	Bruzzone A.G.; Madeo F.; Tarone F.	22th European Modeling and Simulation Symposium, EMSS 2010	2010	Conference paper	https://www.scopus.com/inward/record.uri?eid=2-s2.0-84861795488&partnerID=40&md5=e5e93623272bc154e2996feaccf87f1f	Scopus
	Examining uncertainty and trust among irrigators and regulatory bodies in the Murray-Darling Basin	Bryant L.; George J.	International Journal of Water Resources Development	2016	Article	https://www.scopus.com/inward/record.uri?eid=2-s2.0-84928389104&doi=10.1080%2f07900627.2015.1028584&partnerID=40&md5=464d0811cb406e47f1b1d34081bea345	Scopus
	Information and society	Buckland M.	Information and Society	2017	Book	https://www.scopus.com/inward/record.uri?eid=2-s2.0-85015370848&partnerID=40&md5=dcd8aade1aa76ce0e6eccb9717e10012	Scopus
	Determinants of Community Preparedness for Earthquake and Tsunami Disasters	Budhiana, J; Elengoe, A; Said, M	Malaysian Journal of Medicine and Health Sciences	2024	Article		Scopus
	Business and public health collaboration for emergency preparedness in Georgia: A case study	Buehler J.W.; Whitney E.A.; Berkelman R.L.	BMC Public Health	2006	Article	https://www.scopus.com/inward/record.uri?eid=2-s2.0-33845390771&doi=10.1186%2f1471-2458-6-285&partnerID=40&md5=1ceecf31e60feb96eff80e67ad93e6cf	Scopus
	Race, place, and environmental justice after Hurricane Katrina: Struggles to reclaim, rebuild, and revitalize New Orleans and the Gulf Coast	Bullard R.D.; Wright B.	Race, Place, and Environmental Justice after Hurricane Katrina: Struggles to Reclaim, Rebuild, and Revitalize New Orleans and the Gulf Coast	2018	Book	https://www.scopus.com/inward/record.uri?eid=2-s2.0-85049269297&doi=10.4324%2f9780429497858&partnerID=40&md5=b3d6e30f2067281a7b1be87642217005	Scopus
	Not defined by the numbers: Distinction, dissent and democratic possibilities in debating the data	Burch K.; Legun K.; Campbell H.	Agri-Environmental Governance as an Assemblage: Multiplicity, Power, and Transformation	2018	Book chapter	https://www.scopus.com/inward/record.uri?eid=2-s2.0-85048664369&doi=10.4324%2f9781315114941&partnerID=40&md5=8d5fce3cb9c376b81e72f9c32febcb10	Scopus
	Relationship between posttraumatic stress disorder, resilience, and religious orientation and practices among university student earthquake survivors in Haiti	Burnett Jr. H.J.; Helm Jr. H.W.	International Journal of Emergency Mental Health	2013	Article	https://www.scopus.com/inward/record.uri?eid=2-s2.0-84890921221&partnerID=40&md5=e8a95f7e96ae32ae70725be09752b092	Scopus
	The role of trust in safety culture	Burns C.	Society of Petroleum Engineers - SPE Offshore Europe Oil and Gas Exhibition and Conference 2003, OE 2003	2003	Conference paper	https://www.scopus.com/inward/record.uri?eid=2-s2.0-85117436960&doi=10.2118%2f83992-MS&partnerID=40&md5=1ad2480b95564f8185a2d87a57fff55e	Scopus
	Inflow shortages in deregulated power markets - Reasons for concern?	Bye T.; Bruvoll A.; Aune F.R.	Energy Economics	2008	Article	https://www.scopus.com/inward/record.uri?eid=2-s2.0-43549122331&doi=10.1016%2fj.eneco.2007.11.009&partnerID=40&md5=c60344a9cd9a68025669ed99fe4a7bf2	Scopus
	The Philippines in 2013: Of trust and betrayals, triumphs and disasters	Cainghog N.G.	Philippine Political Science Journal	2014	Article	https://www.scopus.com/inward/record.uri?eid=2-s2.0-84901788445&doi=10.1080%2f01154451.2014.913975&partnerID=40&md5=df853f1f48f5084579488f41fcf21c9d	Scopus
	A Socio-Seismology Experiment in Haiti	Calais E.; Boisson D.; Symithe S.; Prépetit C.; Pierre B.; Ulyse S.; Hurbon L.; Gilles A.; Théodat J.-M.; Monfret T.; Deschamps A.; Courboulex F.; Chèze J.; Peix F.; Bertrand E.; Ampuero J.-P.; Mercier de Lépinay B.; Balestra J.; Berenguer J.-L.; Bossu R.; Fallou L.; Clouard V.	Frontiers in Earth Science	2020	Article	https://www.scopus.com/inward/record.uri?eid=2-s2.0-85092472187&doi=10.3389%2ffeart.2020.542654&partnerID=40&md5=7cfa0a0c3120b73e359211233477b4e8	Scopus
	Communication Responses to COVID-19 from Tourism Stakeholders: The Bottom-Up Digital Campaign “Open Sardinia”	Cannas R.; Pettinao D.	Springer Proceedings in Business and Economics	2022	Conference paper	https://www.scopus.com/inward/record.uri?eid=2-s2.0-85130378986&doi=10.1007%2f978-3-030-92491-1_59&partnerID=40&md5=44b3eee86fa668de8023a19969149618	Scopus
	Addressing disaster risk reduction through community-rooted interventions in the philippines: Experience of the homeless people's federation of the philippines	Carcellar N.; Co J.C.R.; Hipolito Z.O.	Environment and Urbanization	2011	Article	https://www.scopus.com/inward/record.uri?eid=2-s2.0-80053893672&doi=10.1177%2f0956247811415581&partnerID=40&md5=11535f017ea16508d153709fe8166263	Scopus
	Living and dying with glaciers: People's historical vulnerability to avalanches and outburst floods in Peru	Carey M.	Global and Planetary Change	2005	Conference paper	https://www.scopus.com/inward/record.uri?eid=2-s2.0-23844549013&doi=10.1016%2fj.gloplacha.2004.10.007&partnerID=40&md5=4efd17b6d07979c982207201bcc06d48	Scopus
	Attitudes of rural population in emergency exposure situations	Carini F.; Pellizzoni M.	Journal of Environmental Radioactivity	2011	Article	https://www.scopus.com/inward/record.uri?eid=2-s2.0-79952739254&doi=10.1016%2fj.jenvrad.2011.01.010&partnerID=40&md5=c170dfa0aa647027762a1ad36f572b8c	Scopus
	An inquiry of the opinions of the French and Belgian populations as regards risk	Carlé B.; Charron S.; Milochevitch A.; Hardeman F.	Journal of Hazardous Materials	2004	Conference paper	https://www.scopus.com/inward/record.uri?eid=2-s2.0-3042549806&doi=10.1016%2fj.jhazmat.2004.02.004&partnerID=40&md5=8be6888f3a868012d908d0bf451e9e6b	Scopus
	Paris City Disaster: Response to the Recent Terror Attacks and Lessons Learned	Carli P.; Telion C.	Current Trauma Reports	2018	Review	https://www.scopus.com/inward/record.uri?eid=2-s2.0-85081712148&doi=10.1007%2fs40719-018-0119-1&partnerID=40&md5=0cd376f3752d55fc701ecd3c15287f50	Scopus
	Climate change and coastal environmental risk perceptions in Florida	Carlton S.J.; Jacobson S.K.	Journal of Environmental Management	2013	Article	https://www.scopus.com/inward/record.uri?eid=2-s2.0-84884294633&doi=10.1016%2fj.jenvman.2013.08.038&partnerID=40&md5=7ea70ef878cb6232c2be2e2d0f697ae4	Scopus
	PORT ST. JOE, FLORIDA	Carney J.; Larkin C.; Volk M.; Luo Y.; O’Dell B.; Brisotto C.	Landscape Architecture for Sea Level Rise: Innovative Global Solutions	2022	Book chapter	https://www.scopus.com/inward/record.uri?eid=2-s2.0-85142043083&doi=10.4324%2f9781003183419-18&partnerID=40&md5=b9b232dd933521338594850eec0930cf	Scopus
	General resilience to cope with extreme events	Carpenter S.R.; Arrow K.J.; Barrett S.; Biggs R.; Brock W.A.; Crépin A.-S.; Engström G.; Folke C.; Hughes T.P.; Kautsky N.; Li C.-Z.; Mccarney G.; Meng K.; Mäler K.-G.; Polasky S.; Scheffer M.; Shogren J.; Sterner T.; Vincent J.R.; Walker B.; Xepapadeas A.; de Zeeuw A.	Sustainability	2012	Article	https://www.scopus.com/inward/record.uri?eid=2-s2.0-84872403855&doi=10.3390%2fsu4123248&partnerID=40&md5=5e68d896fbb1a9d495c8bd33681bb99d	Scopus
	Oversight in hindsight: Assessing the U.S. regulatory system in the wake of calamity	Carrigan C.; Coglianese C.	Regulatory Breakdown: The Crisis of Confidence in U.S. Regulation	2012	Book chapter	https://www.scopus.com/inward/record.uri?eid=2-s2.0-84901848649&partnerID=40&md5=3a532402d6a1c6bf402128922a596117	Scopus
	Do Brands Matter? Understanding Public Trust in Third-Party Factcheckers of Misinformation and Disinformation on Facebook	Carson A.; Gravelle T.B.; Phillips J.B.; Meese J.; Ruppanner L.	International Journal of Communication	2023	Article	https://www.scopus.com/inward/record.uri?eid=2-s2.0-85177060425&partnerID=40&md5=d397cd0fb77f38937882a6dcb4e470fe	Scopus
	Trust, clientelism and state intervention in disaster relief policy: The case of Southern Italy	Caruso T.	Human Affairs	2013	Article	https://www.scopus.com/inward/record.uri?eid=2-s2.0-84875673923&doi=10.2478%2fs13374-013-0121-9&partnerID=40&md5=c1e8202af8baa166c4c7137d9cc4148c	Scopus
	Drowned, buried and carried away: Effects of plant traits on the distribution of native and alien species in riparian ecosystems	Catford J.A.; Jansson R.	New Phytologist	2014	Review	https://www.scopus.com/inward/record.uri?eid=2-s2.0-84906794063&doi=10.1111%2fnph.12951&partnerID=40&md5=e2e7fe2c09cb8067caf5f9c22e6e7ead	Scopus
	Brand trust on open television networks and its consequences after a mega-disaster in an emergent country; [Confiança da marca em redes de televisão aberta e suas consequências após um mega-desastre em um país emergente]	Cavazos-Arroyo J.; Puente-Díaz R.	Comunicacao Midia e Consumo	2018	Article	https://www.scopus.com/inward/record.uri?eid=2-s2.0-85061673407&doi=10.18568%2fcmc.v15i44.1798&partnerID=40&md5=4e43cd95b62f5b5bdb0775ce39e93f2f	Scopus
	A node management scheme for stable P2P service in mobile ad-hoc networks	Cha H.-J.; Yang H.-K.; Kim Y.-H.	Peer-to-Peer Networking and Applications	2016	Article	https://www.scopus.com/inward/record.uri?eid=2-s2.0-84959566940&doi=10.1007%2fs12083-015-0392-5&partnerID=40&md5=de6eec4a01c904fb5a92a71db4ad7771	Scopus
	Factors Affecting the Cyclone Preparedness Programme Volunteers’ Performance in Early Warning Dissemination in Emergency Response in Bangladesh	Chakma S.; Hokugo A.; Rahman M.A.	Journal of Integrated Disaster Risk Management	2022	Article	https://www.scopus.com/inward/record.uri?eid=2-s2.0-85149455008&doi=10.5595%2f001c.38750&partnerID=40&md5=67e3d004e245f3b391c2c6493f8ec4e4	Scopus
	Accelerated discharge of patients in the event of a major incident: Observational study of a teaching hospital	Challen K.; Walter D.	BMC Public Health	2006	Review	https://www.scopus.com/inward/record.uri?eid=2-s2.0-33646868175&doi=10.1186%2f1471-2458-6-108&partnerID=40&md5=996106cf6bd1b8d79e29e2a432b23e91	Scopus
	Bottom-up citizen engagement for health emergency and disaster risk management: directions since COVID-19	Chan E.Y.Y.; Gobat N.; Dubois C.; Bedson J.; de Almeida J.R.	The Lancet	2021	Note	https://www.scopus.com/inward/record.uri?eid=2-s2.0-85110218305&doi=10.1016%2fS0140-6736%2821%2901233-2&partnerID=40&md5=7b3ae526e47065e1160aaf2645d608e4	Scopus
	Are they psychologically prepared? Examining psychological preparedness for disasters among frontline civil servants in Taiwan	Chang, K	International Journal of Disaster Risk Reduction	2025	Article		Scopus
	Trustworthiness Perceptions of Social Media Resources Named after a Crisis Event	Chauhan A.; Hughes A.L.	Proceedings of the ACM on Human-Computer Interaction	2020	Article	https://www.scopus.com/inward/record.uri?eid=2-s2.0-85085657842&doi=10.1145%2f3392849&partnerID=40&md5=99ce2b40f027735fa9994ea91596e083	Scopus
	The relationship between social capital and community resilience among urban poor communities in Malaysia	Che Sulaiman, N; Muhamad, S; Zaidi, M; Aziz, N; Nawawi, M	Asian Development Policy Review	2024	Article		Scopus
	Projections of heatwave-attributable mortality under climate change and future population scenarios in China	Chen H.; Zhao L.; Cheng L.; Zhang Y.; Wang H.; Gu K.; Bao J.; Yang J.; Liu Z.; Huang J.; Chen Y.; Gao X.; Xu Y.; Wang C.; Cai W.; Gong P.; Luo Y.; Liang W.; Huang C.	The Lancet Regional Health - Western Pacific	2022	Article	https://www.scopus.com/inward/record.uri?eid=2-s2.0-85137295644&doi=10.1016%2fj.lanwpc.2022.100582&partnerID=40&md5=f53c092bba67eb5a0cf99e87472ff499	Scopus
	Bayesian-based assessment of emergency supply chain resilience and security levels	Chen J.; Dai H.; Yuan X.	7th IEEE International Conference on Transportation Information and Safety, ICTIS 2023	2023	Conference paper	https://www.scopus.com/inward/record.uri?eid=2-s2.0-85174316223&doi=10.1109%2fICTIS60134.2023.10243912&partnerID=40&md5=bc254795a0137b2b30bd6b92800fb6da	Scopus
	Fitness consequences of natural variation in flooding-induced shoot elongation in Rumex palustris	Chen X.; Visser E.J.W.; de Kroon H.; Pierik R.; Voesenek L.A.C.J.; Huber H.	New Phytologist	2011	Article	https://www.scopus.com/inward/record.uri?eid=2-s2.0-79953067109&doi=10.1111%2fj.1469-8137.2010.03639.x&partnerID=40&md5=fff842e8a51498d63257f5a70865f10a	Scopus
	Socialadaptive capacity for water resource scarcity in human systems and case study on its measuring	Cheng H.; Li Y.; Xu Z.	Shengtai Xuebao/ Acta Ecologica Sinica	2011	Article	https://www.scopus.com/inward/record.uri?eid=2-s2.0-79952757834&partnerID=40&md5=a57cbd87c4e208dbd6cfd7fd715df2c5	Scopus
	"Community Resilience to Climate Change: Integrating Sociological Perspectives"	Cherupelly, N; Shenoy, S; Joseph, S; Singh, B; Rangaswamy, R; Das, P; Bhasin, K	Journal of Applied Bioanalysis	2025	Review		Scopus
	Climate Change and Food Security in Smallholder Farming Households of Kogi State, Nigeria	Chete O.B.; Chete L.N.	Handbook of Climate Change Management: Research, Leadership, Transformation	2021	Book chapter	https://www.scopus.com/inward/record.uri?eid=2-s2.0-85161880526&doi=10.1007%2f978-3-030-57281-5_309&partnerID=40&md5=d721dd07f4d7c32fd71f93bf8897fe9d	Scopus
	The Southwest Preparedness and Emergency Response Learning Center and the Oklahoma inter tribal emergency management coalition: A unique partnership	Chief V.T.; Burton T.P.; Campbell J.; Boatright D.T.; Wendelboe A.	Journal of Public Health Management and Practice	2014	Article	https://www.scopus.com/inward/record.uri?eid=2-s2.0-84905498498&doi=10.1097%2fPHH.0000000000000078&partnerID=40&md5=329a2bd469ba9155bdde80deaf28f04f	Scopus
	The Influence of Knowledge, Trust, and Perceived Risk on Firefighters’ Preparedness and Willingness to Respond to Nuclear Emergencies: The Case of South Korea	Choi J.; Lee S.; Choi H.Y.	International Journal of Disaster Risk Science	2022	Article	https://www.scopus.com/inward/record.uri?eid=2-s2.0-85136258668&doi=10.1007%2fs13753-022-00426-1&partnerID=40&md5=fc7f849df83bae4ae7696aaa77f12842	Scopus
	Seeing a crisis through colored glasses: How partisan media leads to attribution of crisis responsibility and government trust	Chon M.-G.; Fondren E.	Journal of Public Affairs	2019	Article	https://www.scopus.com/inward/record.uri?eid=2-s2.0-85065542245&doi=10.1002%2fpa.1950&partnerID=40&md5=f897734dd7c9d9b42b7370cb511e6525	Scopus
	Retrenchment under climate-driven risks in subsistence farming communities	Choquette-Levy, N; Ghimire, D; Oppenheimer, M; Ghimire, R; Ck, D	Population and Environment	2025	Article		Scopus
	Energy transition in East Asia: A social science perspective	Chou K.-T.	Energy Transition in East Asia: A Social Science Perspective	2017	Book	https://www.scopus.com/inward/record.uri?eid=2-s2.0-85041758191&doi=10.4324%2f9781315159485&partnerID=40&md5=29a46f194ee1e428d6711a172904eca0	Scopus
	Fearing the knock on the door: Critical security studies insights into limited cooperation with disaster management regimes	Christie R.; Cooke O.; Gottsmann J.	Journal of Applied Volcanology	2015	Article	https://www.scopus.com/inward/record.uri?eid=2-s2.0-84962128071&doi=10.1186%2fs13617-015-0037-7&partnerID=40&md5=c0127d27dfa0a7ce7d3c8669b14d3002	Scopus
	Rare pits, large vessels and extreme vulnerability to cavitation in a ring-porous tree species	Christman M.A.; Sperry J.S.; Smith D.D.	New Phytologist	2012	Article	https://www.scopus.com/inward/record.uri?eid=2-s2.0-84855767465&doi=10.1111%2fj.1469-8137.2011.03984.x&partnerID=40&md5=8304290358544eaaaa9af4f19f5798c2	Scopus
	Corrigendum to “A public healthscape framework for assessing geriatric long-term care public hospitals in South Korea by a Delphi expert consultation” [Build. Environ. 165 (2019) 1–13](S0360132319305013)(10.1016/j.buildenv.2019.106291)	Chun S.; Nam K.	Building and Environment	2020	Erratum	https://www.scopus.com/inward/record.uri?eid=2-s2.0-85076213564&doi=10.1016%2fj.buildenv.2019.106454&partnerID=40&md5=0f691973288bbc9dd37a23ebdbf91cb1	Scopus
	The Impact of Socio-Demographic Characteristics on Urban Mobility Patterns in the Aftermath of a Major Earthquake: A Case Study of the February 6, 2023 Earthquakes in Turkiye	Çiǧdem, V; Sat, N; Soylemez, E; Varol, E; Tunar Özcan, N	Springer Proceedings in Business and Economics	2025	Conference paper		Scopus
	Does communication enhance pedestrians transport in the dark?	Cirillo E.N.M.; Colangeli M.; Muntean A.	Comptes Rendus - Mecanique	2016	Article	https://www.scopus.com/inward/record.uri?eid=2-s2.0-84952917174&doi=10.1016%2fj.crme.2015.09.004&partnerID=40&md5=58dbba3da36a71d534df21c534f9ff0d	Scopus
	The influence of risk awareness and government trust on risk perception and preparedness for natural hazards	Cisternas P.C.; Cifuentes L.A.; Bronfman N.C.; Repetto P.B.	Risk Analysis	2023	Article	https://onlinelibrary.wiley.com/doi/full/10.1111/risa.14151	Scopus
	Perspectives on the production, and use, of rapid evidence in decision making during the COVID-19 pandemic: A qualitative study	Clyne B.; Hynes L.; Kirwan C.; McGeehan M.; Byrne P.; Killilea M.; Smith S.M.; Ryan M.; Collins C.; O'Neill M.; Wallace E.; Murphy A.W.; Kelly M.E.	BMJ Evidence-Based Medicine	2022	Article	https://www.scopus.com/inward/record.uri?eid=2-s2.0-85134845754&doi=10.1136%2fbmjebm-2021-111905&partnerID=40&md5=f56beb40fedc66b34898a8ae8fd802e3	Scopus
	Hurricanes, Wildfires, and Now a Pandemic: The Importance of Clinical Leadership	Compton-Phillips A.; Lee T.H.	NEJM Catalyst Innovations in Care Delivery	2020	Review	https://www.scopus.com/inward/record.uri?eid=2-s2.0-85156103865&doi=10.1056%2fCAT.20.0562&partnerID=40&md5=621729a9ea135a27693081fb8e9b18ac	Scopus
	Emergent Social Capital during the Coronavirus Pandemic in the United States in Hispanics/Latinos	Contreras J.; Fincannon A.; Khambaty T.; Villalonga-Olives E.	International Journal of Environmental Research and Public Health	2023	Article	https://www.scopus.com/inward/record.uri?eid=2-s2.0-85153942602&doi=10.3390%2fijerph20085465&partnerID=40&md5=b32a1dad5f48614cb4b8b03a134ff23f	Scopus
	An assessment of international emergency disaster response to the 2015 Nepal earthquakes	Cook A.D.B.; Shrestha M.; Zin Bo Htet	International Journal of Disaster Risk Reduction	2018	Article	https://www.scopus.com/inward/record.uri?eid=2-s2.0-85049537866&doi=10.1016%2fj.ijdrr.2018.05.014&partnerID=40&md5=9bcbf4d02e76647bee8957768c2ce8ef	Scopus
	Systemic Risk and Mitigating Economic Disasters in the Arctic: Cases of Oil Spills, Cruise Ships, and Pandemics	Cook D.; Johannsdottir L.	Disaster Risk Reduction for Resilience: Disaster Economic Vulnerability and Recovery Programs	2022	Book chapter	https://www.scopus.com/inward/record.uri?eid=2-s2.0-85143765742&doi=10.1007%2f978-3-031-08325-9_1&partnerID=40&md5=0ed7865f18d95f851bfee99bfcc9badb	Scopus
	A health promotion approach to emergency management: effective community engagement strategies from five cases	Corbin J.H.; Oyene U.E.; Manoncourt E.; Onya H.; Kwamboka M.; Amuyunzu-Nyamongo M.; Sørensen K.; Mweemba O.; Barry M.M.; Munodawafa D.; Bayugo Y.V.; Huda Q.; Moran T.; Omoleke S.A.; Spencer-Walters D.; Van Den Broucke S.	Health Promotion International	2021	Article	https://www.scopus.com/inward/record.uri?eid=2-s2.0-85122550123&doi=10.1093%2fheapro%2fdaab152&partnerID=40&md5=649a086177bd1b8d9ea663e25488ecc2	Scopus
	In search of an Italian risk culture: Prevalent approaches towards disasters among experts, survivors and people at risk of natural and industrial hazards	Cornia A.	International Journal of Risk Assessment and Management	2015	Article	https://www.scopus.com/inward/record.uri?eid=2-s2.0-84928784631&doi=10.1504%2fIJRAM.2015.069017&partnerID=40&md5=cd46d604a330e98193e690d9e6186bc8	Scopus
	Levels of social trust among men from refugee backgrounds after the 2011 Queensland floods	Correa-Velez I.; McMichael C.; Conteh A.	International Journal of Disaster Resilience in the Built Environment	2014	Article	https://eprints.qut.edu.au/68231/1/Social_trust_refugee_men_Queensland_floods_Int_J_Disaster_Res_Built_Env_Accepted_author_details.pdf	Scopus
	Pakistan 2022: the geoPolitics of imran khan’s fall and the fledgling government of shehbaz sharif	Corsi M.	Asia Maior	2022	Article	https://www.scopus.com/inward/record.uri?eid=2-s2.0-85165438527&partnerID=40&md5=bf57837800139468308ce9b96bf4040c	Scopus
	Hurricane Katrina and youth anxiety: The role of perceived attachment beliefs and parenting behaviors	Costa N.M.; Weems C.F.; Pina A.A.	Journal of Anxiety Disorders	2009	Article	https://www.scopus.com/inward/record.uri?eid=2-s2.0-68749118115&doi=10.1016%2fj.janxdis.2009.06.002&partnerID=40&md5=c57d1b6119255cad7deede0a64a1aeb4	Scopus
	The role of religious affiliation in ethical decision-making: Does it make a difference?	Costouros, T; Thomson, S; Horbay, M		2024	Book chapter		Scopus
	Slow activism in third places: de-normalizing radiation and rebuilding ethical relations after Fukushima	Cousins E.M.	Environmental Sociology	2023	Article	https://www.scopus.com/inward/record.uri?eid=2-s2.0-85144639916&doi=10.1080%2f23251042.2022.2162837&partnerID=40&md5=f0a572b3e4710267a19cc73653eb38b3	Scopus
	Review: Capacity building in science and management for sustainable development of coral reefs. An example from the MesoAmerican Barrier Reef	Crabbe M.J.C.; Martinez E.; Garcia C.; Chub J.; Castro L.; Guy J.	Coral Reefs: Biology, Threats and Restoration	2011	Book chapter	https://www.scopus.com/inward/record.uri?eid=2-s2.0-84892007614&partnerID=40&md5=0ac0f5f5e437f1e64c563431734e33dd	Scopus
	The whole story: Rumors and science communication in the aftermath of 2012 Emilia seismic sequence	Crescimbene M.; Todesco M.; La Longa F.; Ercolani E.; Camassi R.	Frontiers in Earth Science	2023	Article	https://www.scopus.com/inward/record.uri?eid=2-s2.0-85147128098&doi=10.3389%2ffeart.2022.1002648&partnerID=40&md5=735916ac6b1c5fa907db28f7b7046773	Scopus
	A case study of university mass casualty simulation with high school deaf students who sign	Cripps, J; Austin, E; Craig, L	Journal of Emergency Management	2024	Article		Scopus
	Disease, Disaster, and Disengagement: Ebola and Political Participation in Sierra Leone	Crisman B.	Studies in Comparative International Development	2020	Article	https://www.scopus.com/inward/record.uri?eid=2-s2.0-85086370071&doi=10.1007%2fs12116-020-09300-x&partnerID=40&md5=e26db54f6732c3dd3a069eb2caac6014	Scopus
	Engage, understand, listen and act: evaluation of Community Panels to privilege First Nations voices in pandemic planning and response in Australia	Crooks K.; Taylor K.; Law C.; Campbell S.; Miller A.	BMJ Global Health	2022	Article	https://www.scopus.com/inward/record.uri?eid=2-s2.0-85136024285&doi=10.1136%2fbmjgh-2022-009114&partnerID=40&md5=312151c7327ca3ff36782ca365eca279	Scopus
	Exploring barriers and facilitators of implementing an at-home SARS-CoV-2 antigen self-testing intervention: The Rapid Acceleration of Diagnostics—Underserved Populations (RADx-UP) initiatives	Cross L.M.; DeFosset A.; Yusuf B.; Conserve D.; Anderson R.; Carilli C.; Kibbe W.; Cohen-Wolkowiez M.; Richmond A.; Corbie G.; Dave G.	PLoS ONE	2023	Article	https://www.scopus.com/inward/record.uri?eid=2-s2.0-85177425265&doi=10.1371%2fjournal.pone.0294458&partnerID=40&md5=b2c223977bb85c9bcdd13060e35adf41	Scopus
	Crisis and emergency risk communication in a pandemic: a model for building capacity and resilience of minority communities.	Crouse Quinn S.	Health promotion practice	2008	Article	https://www.scopus.com/inward/record.uri?eid=2-s2.0-63249132604&doi=10.1177%2f1524839908324022&partnerID=40&md5=a4b66681a9db7018f9950394bcfebc70	Scopus
	Information, Resources, and Management Priorities: Agency Outreach and Mitigation of Wildfire Risk in the Western United States	Crow D.A.; Lawhon L.A.; Koebele E.; Kroepsch A.; Schild R.; Huda J.	Risk, Hazards and Crisis in Public Policy	2015	Article	https://www.scopus.com/inward/record.uri?eid=2-s2.0-84995587549&doi=10.1002%2frhc3.12073&partnerID=40&md5=94f21269883e8977a33f00a55598138d	Scopus
	Shopping for water: How the market can mitigate water shortages in the American West	Culp P.W.; Glennon R.; Libecap G.	Shopping for Water: How the Market can Mitigate Water Shortages in the American West	2015	Book	https://www.scopus.com/inward/record.uri?eid=2-s2.0-84961386032&doi=10.5822%2f978-1-61091-674-5&partnerID=40&md5=88cb04335bcc8592117ee4e36ab9901d	Scopus
	Lessons identified for a future pandemic	Cunningham N.; Hopkins S.	Journal of Antimicrobial Chemotherapy	2023	Article	https://www.scopus.com/inward/record.uri?eid=2-s2.0-85177761543&doi=10.1093%2fjac%2fdkad310&partnerID=40&md5=e4b9d7fa58966f8528b230c61ddfd391	Scopus
	The experience of community residents in a fire-prone ecosystem: A case study on the San Bernardino national forest	Cvetkovich G.T.; Winter P.L.	Wildfires and Wildfire Management	2011	Book chapter	https://www.scopus.com/inward/record.uri?eid=2-s2.0-84946731664&partnerID=40&md5=38804ae3c3ed47a342f651d4aa6b94bc	Scopus
	Effect of 7 yr of experimental drought on vegetation dynamics and biomass storage of an eastern Amazonian rainforest	da Costa A.C.L.; Galbraith D.; Almeida S.; Portela B.T.T.; da Costa M.; de Athaydes Silva Junior J.; Braga A.P.; de Gonçalves P.H.L.; de Oliveira A.A.; Fisher R.; Phillips O.L.; Metcalfe D.B.; Levy P.; Meir P.	New Phytologist	2010	Article	https://www.scopus.com/inward/record.uri?eid=2-s2.0-77954941212&doi=10.1111%2fj.1469-8137.2010.03309.x&partnerID=40&md5=497140ba2d1b060736958302cea60a68	Scopus
	Negotiating changing livelihoods: The sampan dwellers of Tam Giang Lagoon, Viê{dot below}t Nam	DaCosta E.; Turner S.	Geoforum	2007	Article	https://www.scopus.com/inward/record.uri?eid=2-s2.0-33845694481&doi=10.1016%2fj.geoforum.2006.08.003&partnerID=40&md5=e386a7232b7079d80179f9f07bb6dd4b	Scopus
	A Preliminary Study on China's Diversified Catastrophe Insurance Model; 我 国 多 元 化 巨 灾 保 险 模 式 初 探	Dai, Y	Journal of Disaster Prevention and Mitigation Engineering	2024	Article		Scopus
	CLIMATE CHANGE ADAPTATION AS A PROBLEM OF INEQUALITY AND POSSIBLE LEGAL REFORMS	Dana D.A.	Northwestern University Law Review	2022	Article	https://www.scopus.com/inward/record.uri?eid=2-s2.0-85137378184&partnerID=40&md5=c55f2a7fde2c1a0d2a1eac783a579c76	Scopus
	Faith in the Wake of Disaster: A Longitudinal Qualitative Study of Religious Attachment Following a Catastrophic Flood	Davis E.B.; Kimball C.N.; Aten J.D.; Hamilton C.; Andrews B.; Lemke A.; Hook J.R.; Captari L.; Granqvist P.; Hook J.N.; Davis D.E.; Van Tongeren D.R.; Cattrell E.L.; Cuthbert A.D.; Chung J.	Psychological Trauma: Theory, Research, Practice, and Policy	2019	Article	https://www.scopus.com/inward/record.uri?eid=2-s2.0-85059273042&doi=10.1037%2ftra0000425&partnerID=40&md5=31c754d4b6dd4f07cabd4226be5bb78e	Scopus
	The effects of 11 yr of CO2 enrichment on roots in a Florida scrub-oak ecosystem	Day F.P.; Schroeder R.E.; Stover D.B.; Brown A.L.P.; Butnor J.R.; Dilustro J.; Hungate B.A.; Dijkstra P.; Duval B.D.; Seiler T.J.; Drake B.G.; Hinkle C.R.	New Phytologist	2013	Article	https://www.scopus.com/inward/record.uri?eid=2-s2.0-84885430371&doi=10.1111%2fnph.12246&partnerID=40&md5=b127cda3554e0f39ce0af5e653f58e13	Scopus
	Major incident planning in primary care trusts in north-west England: A cross-sectional survey	Day T.; Challen K.; Walter D.	Health Services Management Research	2010	Short survey	https://www.scopus.com/inward/record.uri?eid=2-s2.0-76649098840&doi=10.1258%2fhsmr.2009.009014&partnerID=40&md5=7f8098d08405f0965094ee592e2a9ec1	Scopus
	New strategies for implementing locally integrated stream restoration projects	De Boer C.; Bressers H.	Environmental Practice	2012	Review	https://www.scopus.com/inward/record.uri?eid=2-s2.0-84859475830&doi=10.1017%2fS1466046611000500&partnerID=40&md5=ef30dc2add93157f59af7d97dc0619b7	Scopus
	Early warning system as a strategy for reducing vulnerability: Citizen participation and public policy; [O sistema de alerta e alarme como estratégia de redução de riscos: Participação popular e avaliação de políticas públicas]	De Carvalho N.L.; Silva V.E.; Coelho Netto A.L.	Desenvolvimento e Meio Ambiente	2018	Article	https://www.scopus.com/inward/record.uri?eid=2-s2.0-85052805004&doi=10.5380%2fdma.v46i0.50150&partnerID=40&md5=49ac14dc8fc153106159abfa57865aad	Scopus
	Urban security in Kibera before and after the missing link #12. Integrating MapKibera trust participatory mapping and space syntax analyses	De Filippi F.; Cocina G.G.; Martinuzzi C.	12th International Space Syntax Symposium, SSS 2019	2019	Conference paper	https://www.scopus.com/inward/record.uri?eid=2-s2.0-85083953466&partnerID=40&md5=92143f19f0b885a0e89afbd1aec9b5e1	Scopus
	Methods for analysing citizens’ attitudes: a hypothetical Italian referendum about the membership of the European Union as a case study	De Luca M.	Quality and Quantity	2022	Article	https://www.scopus.com/inward/record.uri?eid=2-s2.0-85110529704&doi=10.1007%2fs11135-021-01201-y&partnerID=40&md5=4d813339b6044c51b9beb60981f0b02a	Scopus
	Learning from citizens: A Venetian experience	De Marchi B.	Journal of Hazardous Materials	2000	Article	https://www.scopus.com/inward/record.uri?eid=2-s2.0-0034602583&doi=10.1016%2fS0304-3894%2800%2900225-9&partnerID=40&md5=d718797a4beadb11dd57a84f88282726	Scopus
	Geographical Education and Climate Change Perception in Secondary School: A Case Study in Southern Italy	De Pascale F.	Sustainability (Switzerland)	2023	Article	https://www.scopus.com/inward/record.uri?eid=2-s2.0-85149231869&doi=10.3390%2fsu15043255&partnerID=40&md5=b4854fafaa34f8df157a576a3af633be	Scopus
	Bonding after Fukushima: The Role of Trust Relationships between Non-Profit Organisation Volunteers and Disaster Victims in Building Resilience midst a Nuclear Catastrophe	De Togni G.	Health, Wellbeing and Community Recovery in Fukushima	2022	Book chapter	https://www.scopus.com/inward/record.uri?eid=2-s2.0-85141054991&doi=10.4324%2f9781003182665-17&partnerID=40&md5=c444a41f73acff5b3830e105b45abb20	Scopus
	Special issue editorial: First international conference on people in disasters	Deely J.M.; Ardagh M.W.	Australasian Journal of Disaster and Trauma Studies	2016	Editorial	https://www.scopus.com/inward/record.uri?eid=2-s2.0-85022060676&partnerID=40&md5=1afbcc5015ee1c5a16e0433667b4b544	Scopus
	National Documents Analysis of Risk Communication in Iran: Based on Disaster Risk Management Cycle	Dehghani A.; Ghomian Z.; Rakhshanderou S.; Khankeh H.; Kavousi A.	Shiraz E Medical Journal	2022	Article	https://www.scopus.com/inward/record.uri?eid=2-s2.0-85143533706&doi=10.5812%2fsemj-131237&partnerID=40&md5=fb0afb757eb6853a1636c185904101de	Scopus
	Enhancing crisis leadership in public health emergencies	Deitchman S.	Disaster Medicine and Public Health Preparedness	2013	Review	https://www.scopus.com/inward/record.uri?eid=2-s2.0-84888591671&doi=10.1017%2fdmp.2013.81&partnerID=40&md5=e7839c5f7ceb7867572a18437dedfbda	Scopus
	DEVELOPING DISASTER-RESILIENT SUPPLY CHAINS FOR HOUSEHOLD FOOD SECURITY IN CALABARZON, PHILIPPINES	Delos Reyes, J; Padrid, J	Journal of the International Society for Southeast Asian Agricultural Sciences	2024	Article		Scopus
	Burial societies in rural ethiopia	Dercon S.; Hoddinott J.; Krishnan P.; Woldehanna T.	Collective action and property rights for poverty reduction: Insights from Africa and Asia	2012	Book chapter	https://www.scopus.com/inward/record.uri?eid=2-s2.0-84905137142&partnerID=40&md5=aac5269fbd74f80cf2f9f7dc6f01f6ff	Scopus
	Optimizing Scarce Resource Allocation During COVID-19: Rapid Creation of a Regional Health-Care Coalition and Triage Teams in San Diego County, California	Devereaux A.; Yang H.; Seda G.; Sankar V.; Maves R.C.; Karanjia N.; Parrish J.S.; Rosenberg C.; Goodman-Crews P.; Cederquist L.; Burkle F.M.; Tuteur J.; Leroy C.; Koenig K.L.	Disaster Medicine and Public Health Preparedness	2022	Article	https://www.scopus.com/inward/record.uri?eid=2-s2.0-85092440656&doi=10.1017%2fdmp.2020.344&partnerID=40&md5=29fe56c5cc77bd5d3489b281a02b95d2	Scopus
	A threshold cryptography based authentication scheme for mobile ad-hoc network	Dey H.; Datta R.	Communications in Computer and Information Science	2011	Conference paper	https://www.scopus.com/inward/record.uri?eid=2-s2.0-84873492632&doi=10.1007%2f978-3-642-17878-8_41&partnerID=40&md5=013585f864651733a833f7817cdd80db	Scopus
	Defining the acceptable level of risk for civil protection purposes: a behavioral perspective on the decision process	Di Bucci D.; Savadori L.	Natural Hazards	2018	Article	https://www.scopus.com/inward/record.uri?eid=2-s2.0-85030832436&doi=10.1007%2fs11069-017-3046-5&partnerID=40&md5=3300494a1161056b07786efce7b924fe	Scopus
	Trust in public risk management and social dynamics in the case of flood risk; [Confianza en la gestión pública del riesgo y dinámica social en caso de inundación]	Dias P.; Bertoldo R.; Guignard S.; Schleyer-Lindenmann A.	Revista CES Psicologia	2021	Article	https://www.scopus.com/inward/record.uri?eid=2-s2.0-85107025750&doi=10.21615%2fCESP.14.1.5&partnerID=40&md5=291ee2479853740da7d7e37194db1fe6	Scopus
	Co-building trust in urban nature: Learning from participatory design and construction of Nature-Based Solutions in informal settlements in East Africa	Diep L.; Mulligan J.; Oloo M.A.; Guthmann L.; Raido M.; Ndezi T.	Frontiers in Sustainable Cities	2022	Article	https://www.scopus.com/inward/record.uri?eid=2-s2.0-85142625049&doi=10.3389%2ffrsc.2022.927723&partnerID=40&md5=d578219a50bd2fc0fa20a421c2f3b1cc	Scopus
	Dakar suburb communities and recurrent flooding: The relevance of social capital and adaptive capacity; [Les communautés de la périphérie de Dakar face aux inondations récurrentes: Pertinence du capital social en lien avec la capacité adaptative]	Diop M.; Remvikos Y.	Environnement, Risques et Sante	2016	Article	https://www.scopus.com/inward/record.uri?eid=2-s2.0-85001125064&doi=10.1684%2fers.2016.0891&partnerID=40&md5=300dd3e13bd0586f2d516fd0f7d5d512	Scopus
	Individual impacts and resilience	Doherty T.J.	Psychology and Climate Change: Human Perceptions, Impacts, and Responses	2018	Book chapter	https://www.scopus.com/inward/record.uri?eid=2-s2.0-85081409244&doi=10.1016%2fB978-0-12-813130-5.00010-2&partnerID=40&md5=5aea0db08299791f7bc24715e684773c	Scopus
	Scientists' views about lay perceptions of volcanic hazard and risk	Donovan A.; Eiser J.R.; Sparks R.S.J.	Journal of Applied Volcanology	2014	Article	https://www.scopus.com/inward/record.uri?eid=2-s2.0-84962045156&doi=10.1186%2fs13617-014-0015-5&partnerID=40&md5=805dc682e2a5254ca1c2237eda80701f	Scopus
	An experimental investigation of resilience decision making in repeated disasters	Dormady N.C.; Greenbaum R.T.; Young K.A.	Environment Systems and Decisions	2021	Article	https://www.scopus.com/inward/record.uri?eid=2-s2.0-85107528876&doi=10.1007%2fs10669-021-09818-y&partnerID=40&md5=e3356b41259be51d2359279f8e7ba65c	Scopus
	Civil protection: Identifying opportunities for collaboration	Dorussen H.; Jin L.; Fanoulis E.	Security Relations between China and the European Union: From Convergence to Cooperation?	2016	Book chapter	https://www.scopus.com/inward/record.uri?eid=2-s2.0-85048002793&doi=10.1017%2fCBO9781316563243.009&partnerID=40&md5=4cf7b85806cc4a2083ec5affbfa81fd2	Scopus
	Emergency preparedness, resilience and response guidance for UK hospital transfusion teams	Doughty H.; Chowdhury F.; Ameh V.; Batrick N.; Baxter L.; Bolton–Maggs P.; Cowdrey T.; Glasgow S.; Jackson A.; Robinson S.; Smith M.; Staves J.; Sorour Y.; Pendry K.; Uprichard J.; Weaver A.; Wilkes C.; Allard S.; Murphy M.; Kendrick C.; Earley J.; Frith L.	Transfusion Medicine	2020	Article	https://www.scopus.com/inward/record.uri?eid=2-s2.0-85079067842&doi=10.1111%2ftme.12665&partnerID=40&md5=3b3e8ac97ee47982b1ed01a4e28430c4	Scopus
	Citizen science as a catalyst for community resilience building: A two-phase tsunami case study	Doyle E.E.H.; Lambie E.; Orchiston C.; Becker J.S.; McLaren L.; Johnston D.; Leonard G.	Australasian Journal of Disaster and Trauma Studies	2020	Article	https://mro.massey.ac.nz/server/api/core/bitstreams/2f153fcc-b5a9-4540-945d-9d79cd902c51/content	Scopus
	Ethical challenges experienced by UK military medical personnel deployed to Sierra Leone (operation GRITROCK) during the 2014-2015 Ebola outbreak: A qualitative study	Draper H.; Jenkins S.	BMC Medical Ethics	2017	Article	https://www.scopus.com/inward/record.uri?eid=2-s2.0-85038421685&doi=10.1186%2fs12910-017-0234-5&partnerID=40&md5=d93008649920285dc4716b8eb303b966	Scopus
	Leveraging lessons learned to prevent future disasters - Insights from the 2013 Colombia-US binational exchange	Driedger C.; Calvache M.; Cortés G.P.; Ewert J.; Montoya J.; Lockhart A.; Allen R.; Banks D.; Beason S.; Bocanegra H.T.; Burkhart F.; Bustad K.; Gallego J.A.; Gibson Z.; Giraldo F.R.; Gutierrez C.; Quintero J.I.; Rodríguez E.; Schelling J.; Scott M.	Journal of Applied Volcanology	2020	Article	https://www.scopus.com/inward/record.uri?eid=2-s2.0-85082559184&doi=10.1186%2fs13617-019-0090-8&partnerID=40&md5=1a1de2e373ac0da70112a01e20bfe0bb	Scopus
	The evolution of blame and trust: An examination of a Canadian drinking water contamination event	Driedger S.M.; Mazur C.; Mistry B.	Journal of Risk Research	2014	Article	https://www.scopus.com/inward/record.uri?eid=2-s2.0-84904070447&doi=10.1080%2f13669877.2013.816335&partnerID=40&md5=69816036cdb2c3ee683fa78b5a636676	Scopus
	Fundamental issues in numerical weather prediction	Dudhia J.	Large-Scale Disasters: Prediction, Control, and Mitigation	2008	Book chapter	https://www.scopus.com/inward/record.uri?eid=2-s2.0-84927052724&doi=10.1017%2fCBO9780511535963.021&partnerID=40&md5=c6e2e99ee705045290a75f903d401247	Scopus
	Investigating « risk culture ». Ethnography of a wealthy neighborhood in a threatened area; [Investiguer la possibilité d'une « culture du risque » : Ethnographie de l'habiter en milieu exposé⋯ et prisé]	Durand S.	Houille Blanche	2016	Article	https://www.scopus.com/inward/record.uri?eid=2-s2.0-85007330853&doi=10.1051%2flhb%2f2016010&partnerID=40&md5=a3609de7eebf003de81e20d04aae8f46	Scopus
	Exploiting social media to provide humanitarian users with event search and recommendations	Edmonds J.; Raschid L.; Sayyadi H.; Wu S.	ISCRAM 2010 - 7th International Conference on Information Systems for Crisis Response and Management: Defining Crisis Management 3.0, Proceedings	2010	Conference paper	https://www.scopus.com/inward/record.uri?eid=2-s2.0-84905662362&partnerID=40&md5=596baf64b479d504ad4f1d21ec0daece	Scopus
	Feedbacks between city development and coastal adaptation: A systems thinking approach	Eggert A.L.; Löwe R.; Arnbjerg-Nielsen K.	Ocean and Coastal Management	2024	Article	https://www.scopus.com/inward/record.uri?eid=2-s2.0-85182902628&doi=10.1016%2fj.ocecoaman.2024.107026&partnerID=40&md5=a735fec3e5bd8680147b764a0719558c	Scopus
	Role of social media network participants in extreme events	Ehnis C.; Mirbabaie M.; Bunker D.; Stieglitz S.	Proceedings of the 25th Australasian Conference on Information Systems, ACIS 2014	2014	Conference paper	https://www.scopus.com/inward/record.uri?eid=2-s2.0-84959506597&partnerID=40&md5=10a86bc96b31041096908e3ec6801c51	Scopus
	Black Brant Branta bernicla nigricans forage at both tides on Humboldt Bay, California, USA	Elkinton E.; Lo L.; Black J.M.	Wildfowl	2013	Conference paper	https://www.scopus.com/inward/record.uri?eid=2-s2.0-84901997594&partnerID=40&md5=f21f1ae312529ed49b7ce95c9d502d5a	Scopus
	Building community resilience to violent extremism through genuine partnerships	Ellis B.H.; Abdi S.	American Psychologist	2017	Article	https://www.scopus.com/inward/record.uri?eid=2-s2.0-85017192177&doi=10.1037%2famp0000065&partnerID=40&md5=73802ec0ac402cc6bf3bc31143f1c3e7	Scopus
	A National Strategy for the "new Normal" of Life with COVID	Emanuel E.J.; Osterholm M.; Gounder C.R.	JAMA	2022	Note	https://www.scopus.com/inward/record.uri?eid=2-s2.0-85122517655&doi=10.1001%2fjama.2021.24282&partnerID=40&md5=d3527c0b112e6c33baf641253935f46e	Scopus
	The source of the story: Evaluating the credibility of crisis information sources	Endsley T.; Wu Y.; Reep J.	ISCRAM 2014 Conference Proceedings - 11th International Conference on Information Systems for Crisis Response and Management	2014	Conference paper	https://www.scopus.com/inward/record.uri?eid=2-s2.0-84905837181&partnerID=40&md5=c0631b46f0850e6f2b6559eb3f144a42	Scopus
	Threatened protection: Sea level rise and coastal protected lands of the eastern United States	Epanchin-Niell R.; Kousky C.; Thompson A.; Walls M.	Ocean and Coastal Management	2017	Article	https://www.scopus.com/inward/record.uri?eid=2-s2.0-85007502660&doi=10.1016%2fj.ocecoaman.2016.12.014&partnerID=40&md5=1807a600f14dfcdb758a4c10cb5099ba	Scopus
	Examining perceptions of luck in post-bushfire sense-making in Australia	Eriksen C.; Wilkinson C.	International Journal of Disaster Risk Reduction	2017	Article	https://www.scopus.com/inward/record.uri?eid=2-s2.0-85021128836&doi=10.1016%2fj.ijdrr.2017.06.017&partnerID=40&md5=7ffb63f61122dd408214cc82b71a6b58	Scopus
	Identifying and Overcoming Barriers to Climate Change Adaptation in the Seychelles	Etongo D.; Amelie V.; Pouponneau A.; Filho W.L.	African Handbook of Climate Change Adaptation: With 610 Figures and 361 Tables	2021	Book chapter	https://www.scopus.com/inward/record.uri?eid=2-s2.0-85151204840&doi=10.1007%2f978-3-030-45106-6_136&partnerID=40&md5=0ae38060e09a3412d5610c7334cfaade	Scopus
	Repeat triage in disaster relief: Questions from Haiti	Eyal N.; Firth P.	PLoS Currents	2012	Article	https://www.scopus.com/inward/record.uri?eid=2-s2.0-84871256466&doi=10.1371%2f4fbbdec6279ec&partnerID=40&md5=2262a44a6b8244e158ff689eee25cf0c	Scopus
	Addressing psychosocial and community recovery in emergency management	Eyre A.; Brady K.	International Journal of Emergency Services	2013	Article	https://www.scopus.com/inward/record.uri?eid=2-s2.0-84986084403&doi=10.1108%2fIJES-09-2012-0037&partnerID=40&md5=09af33059ce3c993e9fa2cf0b60a122f	Scopus
	Environmental health capital: a paradigm for environmental injustice prevention and truth and reconciliation	Ezell J.M.	Local Environment	2022	Note	https://www.scopus.com/inward/record.uri?eid=2-s2.0-85120967042&doi=10.1080%2f13549839.2021.2006166&partnerID=40&md5=dbf390101157b1a69131ff0a193e7ae4	Scopus
	Forming a Critical Race Theory of Environmental Disaster: Understanding social meanings and health threat perception in the Flint Water Crisis	Ezell J.M.; Chase E.C.	Journal of Environmental Management	2022	Article	https://www.scopus.com/inward/record.uri?eid=2-s2.0-85135801061&doi=10.1016%2fj.jenvman.2022.115886&partnerID=40&md5=758bc2324771a1268faa8290beae4a12	Scopus
	The blueprint of disaster: COVID-19, the Flint water crisis, and unequal ecological impacts	Ezell J.M.; Griswold D.; Chase E.C.; Carver E.	The Lancet Planetary Health	2021	Review	https://www.scopus.com/inward/record.uri?eid=2-s2.0-85105260878&doi=10.1016%2fS2542-5196%2821%2900076-0&partnerID=40&md5=ea902d45cca10f8ac32b1c2197cd00f7	Scopus
	Disaster-vulnerable community perception related to pre-earthquake natural phenomena in west sumatera as part of disaster preparedness	Fadilah M.; Maryani E.; Permanasari A.; Riandi R.	IOP Conference Series: Earth and Environmental Science	2021	Conference paper	https://www.scopus.com/inward/record.uri?eid=2-s2.0-85103448941&doi=10.1088%2f1755-1315%2f683%2f1%2f012075&partnerID=40&md5=b22829454637c514f34c1456912ec6b2	Scopus
	Land tenure and landscape change: a comparison of public-private lands in the southern High Plains	Fagin T.D.; Vadjunec J.M.; Colston N.M.; Wenger K.; Graham A.	Ecological Processes	2016	Article	https://www.scopus.com/inward/record.uri?eid=2-s2.0-85011282310&doi=10.1186%2fs13717-016-0056-2&partnerID=40&md5=3a053f11588f875bb62518ee11f9e584	Scopus
	Do risk perceptions and constraints influence the adoption of climate change practices among small livestock herders in Punjab, Pakistan?	Faisal M.; Chunping X.; Abbas A.; Raza M.H.; Akhtar S.; Ajmal M.A.; Ali A.	Environmental Science and Pollution Research	2021	Article	https://www.scopus.com/inward/record.uri?eid=2-s2.0-85104228732&doi=10.1007%2fs11356-021-13771-3&partnerID=40&md5=9f0e555abb3a45af3a4a635f803d7bc2	Scopus
	Last mile warning: A review of Tsunami warning measures in Thailand	Fakhruddin S.H.M.	Disaster Advances	2015	Article	https://www.scopus.com/inward/record.uri?eid=2-s2.0-84928813880&partnerID=40&md5=c9e05257ed13fd23a4b4c35d52b924d0	Scopus
	Trusting different information sources in a weather scenario: A platform for computational simulation	Falcone R.; Sapienza A.; Castelfranchi C.	ICAART 2016 - Proceedings of the 8th International Conference on Agents and Artificial Intelligence	2016	Conference paper	https://www.scopus.com/inward/record.uri?eid=2-s2.0-84969234321&doi=10.5220%2f0005695501650172&partnerID=40&md5=19850321cac8000639aee110d98237c4	Scopus
	Information sources about hydrogeological disasters: The role of trust	Falcone R.; Sapienza A.; Castelfranchi C.	Lecture Notes in Computer Science (including subseries Lecture Notes in Artificial Intelligence and Lecture Notes in Bioinformatics)	2016	Conference paper	https://www.scopus.com/inward/record.uri?eid=2-s2.0-84964068220&doi=10.1007%2f978-3-319-33509-4_27&partnerID=40&md5=1de189a67ed40cd9c3572f531fbf2430	Scopus
	Hash Authentication VANETS Message (HAVM) Against Message Tampered (MITM Attack)	Falconí M.V.; Lara S.J.; Paredes C.I.	Smart Innovation, Systems and Technologies	2021	Conference paper	https://www.scopus.com/inward/record.uri?eid=2-s2.0-85111351062&doi=10.1007%2f978-3-030-75680-2_30&partnerID=40&md5=7b047bcd0bf2db9fd0115f327efe6b48	Scopus
	Agricultural groundwater management strategies and seasonal climate forecasting: Perceptions from Mogwadi (Dendron), Limpopo, South Africa	Fallon A.L.; Villholth K.G.; Conway D.; Lankford B.A.; Ebrahim G.Y.	Journal of Water and Climate Change	2019	Article	https://www.scopus.com/inward/record.uri?eid=2-s2.0-85064197312&doi=10.2166%2fwcc.2018.042&partnerID=40&md5=089b46961e1131c46b3cef0919c44b40	Scopus
	Livelihood vulnerability and its influencing factors of farmers in dryland area of Yellow River Basin; [黄河流域旱塬区农户生计脆弱性及影响因素]	Fan Y.; Shi X.; Feng X.; Song Z.	Shengtai Xuebao	2022	Article	https://www.scopus.com/inward/record.uri?eid=2-s2.0-85138766175&doi=10.5846%2fSTXB202105261378&partnerID=40&md5=776edf36ef10566fbbe4a01ceb514a75	Scopus
	Natural disaster literacy in Iran: Survey-based evidence from Tehran	Farzanegan M.R.; Fischer S.; Noack P.	International Journal of Disaster Risk Reduction	2024	Article	https://www.scopus.com/inward/record.uri?eid=2-s2.0-85180574794&doi=10.1016%2fj.ijdrr.2023.104204&partnerID=40&md5=96d74b05b618b5af7be5e31e4f06c278	Scopus
	Impact of the 1997 Odra flood on flood protection in Bradenburg (FRG): The dyke broke, but the local people's trust in technical solutions remained unbrocken	Felgentreff C.	PIK Report	2000	Article	https://www.scopus.com/inward/record.uri?eid=2-s2.0-0034451341&partnerID=40&md5=e1ca44bd7d98ab5ef8146560baf40d4e	Scopus
	Towards cyber-security protection of critical infrastructures by generating security policy for SCADA systems	Feltus C.; Ouedraogo M.; Khadraoui D.	2014 1st International Conference on Information and Communication Technologies for Disaster Management, ICT-DM 2014	2014	Conference paper	https://www.scopus.com/inward/record.uri?eid=2-s2.0-84909983314&doi=10.1109%2fICT-DM.2014.6917782&partnerID=40&md5=fcac3e2bfb36ff1e1bdfbfbbd1305a00	Scopus
	Public Interest, Risk, Trust, and Personal Protective Equipment Purchase and Usage: Face Masks Amid the COVID-19 Pandemic	Feng J.; Li J.; Hu W.; Li G.	International Journal of Environmental Research and Public Health	2022	Article	https://www.scopus.com/inward/record.uri?eid=2-s2.0-85129178489&doi=10.3390%2fijerph19095502&partnerID=40&md5=6049fe2157175cc73669c52c3974983c	Scopus
	Prioritizing Communication about Radiation Risk Reduction in the United States: Results from a Multi-criteria Decision Analysis	Ferguson R.W.; Barnett D.J.; Kennedy R.D.; Sell T.K.; Wieder J.S.; Spannhake E.W.	Disaster Medicine and Public Health Preparedness	2021	Article	https://www.scopus.com/inward/record.uri?eid=2-s2.0-85088091640&doi=10.1017%2fdmp.2020.89&partnerID=40&md5=ee12035688c0aab7f3fdd53711d371d4	Scopus
	Exploring the climate-environment-health nexus: Insights for informed action	Fineberg, H	Field Actions Science Report	2025	Article		Scopus
	Crisis warning apps: Investigating the factors influencing usage and compliance with recommendations for action	Fischer D.; Putzke-Hattori J.; Fischbach K.	Proceedings of the Annual Hawaii International Conference on System Sciences	2019	Conference paper	https://www.scopus.com/inward/record.uri?eid=2-s2.0-85072802969&partnerID=40&md5=ee5ac0c0b43a6d451f3a657666f02229	Scopus
	Adaptive and interactive climate futures: Systematic review of 'serious games' for engagement and decision-making	Flood S.; Cradock-Henry N.A.; Blackett P.; Edwards P.	Environmental Research Letters	2018	Review	https://www.scopus.com/inward/record.uri?eid=2-s2.0-85049798212&doi=10.1088%2f1748-9326%2faac1c6&partnerID=40&md5=b3e0a268d15e6dc5030e7f9d1264ab30	Scopus
	Structural behavior checks prior performing nonlinear dynamic analysis	Flores F.; Charney F.; Pozo S.; Astudillo B.	11th National Conference on Earthquake Engineering 2018, NCEE 2018: Integrating Science, Engineering, and Policy	2018	Conference paper	https://www.scopus.com/inward/record.uri?eid=2-s2.0-85085613914&partnerID=40&md5=cebb4094774ece69746c3c48c669c74d	Scopus
	Teacher resilience in adverse contexts: Issues of professionalism and professional identity	Flores M.A.	Resilience in Education: Concepts, Contexts and Connections	2018	Book chapter	https://www.scopus.com/inward/record.uri?eid=2-s2.0-85053656906&doi=10.1007%2f978-3-319-76690-4_10&partnerID=40&md5=9a8326f34296fe2964edebae87d70168	Scopus
	Building trust: The effect of US troop deployments on public opinion in Peru	Flynn M.E.; Machain C.M.; Stoyan A.T.	International Studies Quarterly	2019	Review	https://www.scopus.com/inward/record.uri?eid=2-s2.0-85075146637&doi=10.1093%2fisq%2fsqz028&partnerID=40&md5=05179a022c02864da83a022f910ca729	Scopus
	Crisis communication after earthquakes in greece and japan: Effects on seismic disaster management	Fokaefs A.; Sapountzaki K.	Sustainability (Switzerland)	2021	Article	https://www.scopus.com/inward/record.uri?eid=2-s2.0-85113749224&doi=10.3390%2fsu13169257&partnerID=40&md5=a1914b234ccc5d4c24e3a392c6988c94	Scopus
	Reactions of young adults to September 11, 2001	Ford C.A.; Udry J.R.; Gleiter K.; Chantala K.	Archives of Pediatrics and Adolescent Medicine	2003	Article	https://www.scopus.com/inward/record.uri?eid=2-s2.0-0038652025&doi=10.1001%2farchpedi.157.6.572&partnerID=40&md5=0775f870b732901d27cbfa594fa2bbb5	Scopus
	The gloom of the COVID-19 shock in the hospitality industry: A study of consumer risk perception and adaptive belief in the dark cloud of a pandemic	Foroudi P.; H. Tabaghdehi S.A.; Marvi R.	International Journal of Hospitality Management	2021	Article	https://www.scopus.com/inward/record.uri?eid=2-s2.0-85094928384&doi=10.1016%2fj.ijhm.2020.102717&partnerID=40&md5=30a86c6bb24b1cdf847f952b9730c917	Scopus
	Islam for fire fighters - A case study on an education program for emergency services	Fozdar F.; Roberts K.	Australian Journal of Emergency Management	2010	Article	https://www.scopus.com/inward/record.uri?eid=2-s2.0-77954094019&partnerID=40&md5=4b62571db976dfa8ce71feabe2192a60	Scopus
	Heterogeneity in flood risk awareness: A longitudinal, latent class model approach	Franceschinis C.; Thiene M.; Di Baldassarre G.; Mondino E.; Scolobig A.; Borga M.	Journal of Hydrology	2021	Article	https://www.scopus.com/inward/record.uri?eid=2-s2.0-85104285744&doi=10.1016%2fj.jhydrol.2021.126255&partnerID=40&md5=05e3ae8719ae3ec1c75ae7293ad22083	Scopus
	Crisis Communication Research in Northern Europe	Frandsen F.; Johansen W.	The Handbook of International Crisis Communication Research	2016	Book chapter	https://www.scopus.com/inward/record.uri?eid=2-s2.0-85026299991&doi=10.1002%2f9781118516812.ch34&partnerID=40&md5=bca353f5f17195ea45acbf57436b6f36	Scopus
	Preparing for Pandemics and Other Health Threats: Societal Approaches to Protect and Improve Health	Frieden T.R.; McClelland A.	JAMA	2022	Note	https://www.scopus.com/inward/record.uri?eid=2-s2.0-85139869780&doi=10.1001%2fjama.2022.18877&partnerID=40&md5=5bf092a20421b1548441867302a0c990	Scopus
	Health insurance, the uninsured, and hospitals: collision course.	Friedman E.	Frontiers of health services management	2005	Article	https://www.scopus.com/inward/record.uri?eid=2-s2.0-23044478542&doi=10.1097%2f01974520-200504000-00002&partnerID=40&md5=eccd7e1d6dad97ca79a8ee2ccff5b872	Scopus
	Electronic identity mass compromize: Options for recovery	Fritsch L.	Lecture Notes in Informatics (LNI), Proceedings - Series of the Gesellschaft fur Informatik (GI)	2023	Conference paper	https://www.scopus.com/inward/record.uri?eid=2-s2.0-85176954231&doi=10.18420%2fOID2023_13&partnerID=40&md5=1bacbdc55dbd27d175f631c703c4342c	Scopus
	Community-based adaptation to climate change in Egypt-status quo and future policies	Froehlich P.; Al-Saidi M.	Climate Change Research at Universities: Addressing the Mitigation and Adaptation Challenges	2017	Book chapter	https://www.scopus.com/inward/record.uri?eid=2-s2.0-85058133986&doi=10.1007%2f978-3-319-58214-6_14&partnerID=40&md5=f9f4d879f00da3b281a6ded8d7d77bf5	Scopus
	Industries and disasters: Building robust and competitive supply chains	Fujimoto T.; Heller D.A.	Industries and Disasters: Building Robust and Competitive Supply Chains	2017	Book	https://www.scopus.com/inward/record.uri?eid=2-s2.0-85044626279&partnerID=40&md5=1e8ce8fd12c383032beb490aac2d6e4f	Scopus
	Unforeseeable accidents from the point of view of the legal system	Fujino M.	Mental Health and Social Issues Following a Nuclear Accident: The Case of Fukushima	2015	Book chapter	https://www.scopus.com/inward/record.uri?eid=2-s2.0-84957697498&doi=10.1007%2f978-4-431-55699-2_2&partnerID=40&md5=7244077373d01c85497599c9b95fe43f	Scopus
	Social justice in climate services: Engaging African American farmers in the American South	Furman C.; Roncoli C.; Bartels W.; Boudreau M.; Crockett H.; Gray H.; Hoogenboom G.	Climate Risk Management	2014	Article	https://www.scopus.com/inward/record.uri?eid=2-s2.0-84900457736&doi=10.1016%2fj.crm.2014.02.002&partnerID=40&md5=723b74ed3e9f6d180dcce2ad15a67367	Scopus
	Unintended consequences of public policies in increasing risk: the safe development paradox in the Revólver basin, Brazil	Fusinato, E; Han, S; Kobiyama, M; De Brito, M	International Journal of Disaster Risk Reduction	2025	Article		Scopus
	Resilience and Climate Disaster Management in Cities: Transformative Change and Conflicts	Gaborit P.	Journal of Peacebuilding and Development	2022	Article	https://www.scopus.com/inward/record.uri?eid=2-s2.0-85142727021&doi=10.1177%2f15423166221128793&partnerID=40&md5=168e9f0b3235d33a3e5e5341be198d26	Scopus
	The aftermath of disaster: Children in crisis	Gaffney D.A.	Journal of Clinical Psychology	2006	Conference paper	https://www.scopus.com/inward/record.uri?eid=2-s2.0-33746879973&doi=10.1002%2fjclp.20285&partnerID=40&md5=b314a338a400212075ad037086b356fa	Scopus
	Attitude toward the geological disposal of radioactive wastes in Japan: The opinion of the youth prior to the tohoku earthquake	Gallardo A.H.; Aoki H.	International Journal of Environmental Research	2012	Article	https://www.scopus.com/inward/record.uri?eid=2-s2.0-84857883867&partnerID=40&md5=25912a6271c5288f3c843ae53d56f69c	Scopus
	Environmentally driven evolution of Rubisco and improved photosynthesis and growth within the C3 genus Limonium (Plumbaginaceae)	Galmés J.; Andralojc P.J.; Kapralov M.V.; Flexas J.; Keys A.J.; Molins A.; Parry M.A.J.; Conesa M.A.	New Phytologist	2014	Article	https://www.scopus.com/inward/record.uri?eid=2-s2.0-84904024951&doi=10.1111%2fnph.12858&partnerID=40&md5=8046b2a3132393bc0e343093e72fea60	Scopus
	Farmers’ landslide risk perceptions and willingness for restoration and conservation of world heritage site of Honghe Hani Rice Terraces, China	Gao X.; Roder G.; Jiao Y.; Ding Y.; Liu Z.; Tarolli P.	Landslides	2020	Article	https://www.scopus.com/inward/record.uri?eid=2-s2.0-85083801763&doi=10.1007%2fs10346-020-01389-4&partnerID=40&md5=bb85b7c82eaf07e1a5fb70e5d73e5e93	Scopus
	The causes of trust and distrust in the military	Garb M.; Malešič M.	Defense and Security Analysis	2016	Article	https://www.scopus.com/inward/record.uri?eid=2-s2.0-84961202131&doi=10.1080%2f14751798.2015.1130316&partnerID=40&md5=321f1920022bc00bb79ee97c89de062f	Scopus
	Evaluating critical links in early warning systems for natural hazards	Garcia C.; Fearnley C.J.	Environmental Hazards	2012	Conference paper	https://www.scopus.com/inward/record.uri?eid=2-s2.0-84862574503&doi=10.1080%2f17477891.2011.609877&partnerID=40&md5=f81ef7ab5a0cbb538bd1c7a634622053	Scopus
	Torture as a reversal of the social world: Analysis of roman polanski's death and the maiden; [La tortura como inversión del mundo social. Un comentario a La muerte y la doncella de Roman Polanski]	García E.P.	Atalante	2011	Article	https://www.scopus.com/inward/record.uri?eid=2-s2.0-84855898018&partnerID=40&md5=605683817100d068aef3ab5350e004de	Scopus
	Preparing For The Next Pandemic: An Asian National Cancer Centers Alliance (Ancca) Initiative	Gatellier L.; Ong S.K.; Matsuda T.; Ramlee N.; Lau F.N.; Yusak S.; Nindito D.H.R.S.W.; Jayusman A.M.; Syarif A.H.; Pradhananga K.K.; Yusuf A.; Huong G.N.; Sengar M.; Pramesh C.S.; Jarrahi A.M.; Suzuki T.; Hwang W.Y.	Asian Pacific Journal of Cancer Prevention	2021	Article	https://www.scopus.com/inward/record.uri?eid=2-s2.0-85116379623&doi=10.31557%2fAPJCP.2021.22.9.2945&partnerID=40&md5=9e3f7f317a2d870b9d0083fc99d5e5be	Scopus
	Socioeconomic Resilience of Local Communities in the Face of Climate Change-Induced Hazards: The Role of Social Capital	Gatiso, T; Greenhalgh, S	Climate Resilience and Sustainability	2025	Article		Scopus
	Hypertext 2020 tutorial: Knowledge-infused deep learning	Gaur M.; Kursuncu U.; Sheth A.; Wickramarachchi R.; Yadav S.	Proceedings of the 31st ACM Conference on Hypertext and Social Media, HT 2020	2020	Conference paper	https://www.scopus.com/inward/record.uri?eid=2-s2.0-85089539443&doi=10.1145%2f3372923.3404862&partnerID=40&md5=3799829c53056201099b0b15ea482fd3	Scopus
	Land use-land cover dynamics, and local perceptions of change drivers among Nyangatom agro-pastoralists, Southwest Ethiopia	Gebeyehu A.K.; Snelder D.; Sonneveld B.	Land Use Policy	2023	Article	https://www.scopus.com/inward/record.uri?eid=2-s2.0-85160062488&doi=10.1016%2fj.landusepol.2023.106745&partnerID=40&md5=c89f8b73d8bade20a58988ad5eb3585f	Scopus
	Effectiveness of community forest user groups (CFUGs) in responding to the 2015 earthquakes and COVID-19 in Nepal	Gentle P.; Maraseni T.N.; Paudel D.; Dahal G.R.; Kanel T.; Pathak B.	Research in Globalization	2020	Article	https://www.scopus.com/inward/record.uri?eid=2-s2.0-85104323333&doi=10.1016%2fj.resglo.2020.100025&partnerID=40&md5=7c4eac90c67df4dbd6e386b641485676	Scopus
	Built environment from the ancient Bali: The Balinese heritage for sustainable water management	Geria I.M.; Nastiti T.S.; Handini R.; Sujarwo W.; Dwijendra A.; Fauzi M.R.; Juliawati N.P.E.	Heliyon	2023	Article	https://www.scopus.com/inward/record.uri?eid=2-s2.0-85175261627&doi=10.1016%2fj.heliyon.2023.e21248&partnerID=40&md5=378f2d7d8d823390386b8c9457ecc536	Scopus
	The Public Sphere in Emerging Infectious Disease Communication: Recipient or Active and Vocal Partner?	Gesser-Edelsburg A.; Shir-Raz Y.; Walter N.; Mordini E.; Dimitriou D.; James J.J.; Green M.S.	Disaster Medicine and Public Health Preparedness	2015	Article	https://www.scopus.com/inward/record.uri?eid=2-s2.0-84937561733&doi=10.1017%2fdmp.2015.31&partnerID=40&md5=4ba9ef87f2a43aac4d7312a22d54be82	Scopus
	The role of social capital: resilience and recovery of informal business after the pandemic	Ghani, I; Ahmad Jan, S	Quality and Quantity	2025	Article		Scopus
	The Response of Emergency Departments (EDs) to the COVID-19 Pandemic: The Experience of 5 EDs in a Paris-Based Academic Hospital Trust	Ghazali D.A.; Choquet C.; Bouzid D.; Peyrony O.; Fontaine J.-P.; Sonja C.; Javaud N.; Plaisance P.; Revue E.; Chauvin A.; Casalino E.	Quality Management in Health Care	2023	Article	https://www.scopus.com/inward/record.uri?eid=2-s2.0-85137099831&doi=10.1097%2fQMH.0000000000000351&partnerID=40&md5=e6ae15fcd129bd30a9cc8e7dbfbe343f	Scopus
	Opinion dynamics and collective risk perception: An agent-based model of institutional and media communication about disasters	Giardini F.; Vilone D.	JASSS	2021	Article	https://www.scopus.com/inward/record.uri?eid=2-s2.0-85100535672&doi=10.18564%2fjasss.4479&partnerID=40&md5=3363bcbfe2f7811330c5d7ae9f8788a6	Scopus
	Perceived stress during COVID-19: Community resilience three years before the pandemic as a protective factor	Gilbar O.; Gelkopf M.; Greene T.	International Journal of Disaster Risk Reduction	2022	Article	https://www.scopus.com/inward/record.uri?eid=2-s2.0-85140269486&doi=10.1016%2fj.ijdrr.2022.103337&partnerID=40&md5=aec902ae9e9277a38ea0323e44241d5c	Scopus
	Shelter from the storm: How perceived extreme event experience and government trust shape public support for climate change mitigation policy in the United States	Giordono L.; Zanocco C.; Peterson H.; Boudet H.	Risk, Hazards and Crisis in Public Policy	2023	Article	https://www.scopus.com/inward/record.uri?eid=2-s2.0-85127502752&doi=10.1002%2frhc3.12250&partnerID=40&md5=a621dc327c50022c4c5dddf41f81eccc	Scopus
	Fake news in the age of COVID-19: evolutional and psychobiological considerations	Giotakos O.	Psychiatrike = Psychiatriki	2022	Editorial	https://www.scopus.com/inward/record.uri?eid=2-s2.0-85138460134&doi=10.22365%2fjpsych.2022.087&partnerID=40&md5=b4a39562ba310e798759fc25641a71c0	Scopus
	Crisis and relief in the Niger Delta (2012–13): assessment of the effects of a flood on relational capabilities	Giraud G.; L’Huillier H.; Renouard C.	Oxford Development Studies	2018	Article	https://www.scopus.com/inward/record.uri?eid=2-s2.0-85019672861&doi=10.1080%2f13600818.2017.1328046&partnerID=40&md5=ceccae5002cb089b29ea5e64b2d6dc5f	Scopus
	Evaluation of stakeholder perception on green banking practices in selected public and private sector banks in Kerala	Girish S.	Journal of Internet Banking and Commerce	2016	Article	https://www.scopus.com/inward/record.uri?eid=2-s2.0-84987916594&partnerID=40&md5=05bf6d9c310614eac89e5db1e68fed8e	Scopus
	Victim-Focused Political Apology Predicts Political Support via Perceived Sincerity, Trust and Positive Emotional Climate: The Case of the 2018 Bushfire in Attica	Gkinopoulos T.	Journal of Social and Political Psychology	2022	Article	https://www.scopus.com/inward/record.uri?eid=2-s2.0-85142336728&doi=10.5964%2fjspp.9671&partnerID=40&md5=3c01774421a2a98ebd521e4a48b1a280	Scopus
	Forecast Hesitancy: Why are People Reluctant to Believe, Accept, or Respond to Various Weather, Water, and Climate Hazard-Related Forecasts?	Glantz M.H.; Pierce G.E.	International Journal of Disaster Risk Science	2021	Article	https://www.scopus.com/inward/record.uri?eid=2-s2.0-85106462537&doi=10.1007%2fs13753-021-00353-7&partnerID=40&md5=93eb35316d0e74a49187f19641cf2911	Scopus
	Insurance, prevention or just wait and see? Public preferences for water management strategies in the context of climate change	Glenk K.; Fischer A.	Ecological Economics	2010	Article	https://www.scopus.com/inward/record.uri?eid=2-s2.0-77956179729&doi=10.1016%2fj.ecolecon.2010.06.022&partnerID=40&md5=9535ceec5dea4a4b776be3e53a03b9e2	Scopus
	Empowering “resilience-building agents”: An analysis of physical education teachers’ instructional intentions for disaster preparation	Gökmenoğlu, T; Dasci Sonmez, E; Durmuş, C; Karakullukcu, Ö.F	International Journal of Disaster Risk Reduction	2025	Article		Scopus
	Cyber resilience for mission assurance	Goldman H.; McQuaid R.; Picciotto J.	2011 IEEE International Conference on Technologies for Homeland Security, HST 2011	2011	Conference paper	https://www.scopus.com/inward/record.uri?eid=2-s2.0-84855772749&doi=10.1109%2fTHS.2011.6107877&partnerID=40&md5=e493487f7ee130d1992a5ebc5334a8b9	Scopus
	Hawai‘i residents’ perceptions of Kı̄lauea’s 2018 eruption information	Goldman R.T.; Stovall W.K.; Damby D.E.; McBride S.K.	Volcanica	2023	Article	https://www.scopus.com/inward/record.uri?eid=2-s2.0-85151989112&doi=10.30909%2fvol.06.01.1943&partnerID=40&md5=d3aa6cfe39b8d3a276fb1b23754af446	Scopus
	Dilemma of the Tropics: Changes to Housing Safety Perceptions, Preferences, and Priorities in Multihazard Environments	Goldwyn B.; Javernick-Will A.; Liel A.	Natural Hazards Review	2021	Article	https://www.scopus.com/inward/record.uri?eid=2-s2.0-85103445537&doi=10.1061%2f%28ASCE%29NH.1527-6996.0000457&partnerID=40&md5=f9d794081a4ecbd13611f1dc2c5af9d5	Scopus
	Crowdsourcing geographic information for disaster response: A research frontier	Goodchild M.F.; Glennon J.A.	International Journal of Digital Earth	2010	Article	https://www.scopus.com/inward/record.uri?eid=2-s2.0-79952329599&doi=10.1080%2f17538941003759255&partnerID=40&md5=e92ceb808933a1ef97bed8b843622613	Scopus
	Introductory Remarks: Mutual Perceptions of Long-Range Political Goals as an Obstacle to Trust Creation	Gottstein K.	Western Perceptions of Soviet Goals: Is Trust Possible?: A Publication of Research Unit Gottstein in the Max Planck Society	2020	Book chapter	https://www.scopus.com/inward/record.uri?eid=2-s2.0-85143376007&doi=10.4324%2f9780429267468-1&partnerID=40&md5=52b9b48083720c033f075617bfde7431	Scopus
	A crisis of trust in pandemic prevention, preparedness, and response	Grabar-Kitarović K.; Phumaphi J.	The Lancet	2023	Note	https://www.scopus.com/inward/record.uri?eid=2-s2.0-85176134139&doi=10.1016%2fS0140-6736%2823%2902359-0&partnerID=40&md5=86ba0dd31fff699028a0558174f505c5	Scopus
	Risk perceptions and the maintenance of environmental injustice in Appalachia	Greenberg P.	Environmental Sociology	2020	Article	https://www.scopus.com/inward/record.uri?eid=2-s2.0-85070187931&doi=10.1080%2f23251042.2019.1647602&partnerID=40&md5=13196c143a5b96e20227254f74cef7df	Scopus
	The role of pandemic planning in the management of COVID-19 in England from an infection prevention and control perspective: results of a national survey	Greene C.; Wilson J.; Griffin H.; Tingle A.; Cooper T.; Semple M.G.; Enoch D.; Lee A.; Loveday H.	Public Health	2023	Article	https://www.scopus.com/inward/record.uri?eid=2-s2.0-85149716997&doi=10.1016%2fj.puhe.2023.01.028&partnerID=40&md5=2bacf9694b993c85114c84464f71160a	Scopus
	After the flood: Anger, attribution, and the seeking of information	Griffin R.J.; Yang Z.; Ter Huurne E.; Boerner F.; Ortiz S.; Dunwoody S.	Science Communication	2008	Article	https://www.scopus.com/inward/record.uri?eid=2-s2.0-38949131933&doi=10.1177%2f1075547007312309&partnerID=40&md5=c341278f0e456c286ca05e37207a68c2	Scopus
	Adoption, use and diffusion of crisis apps in Germany: A representative survey	Grinko M.; Kaufhold M.-A.; Reuter C.	ACM International Conference Proceeding Series	2019	Conference paper	https://www.scopus.com/inward/record.uri?eid=2-s2.0-85072806926&doi=10.1145%2f3340764.3340782&partnerID=40&md5=8ed15d26206f4229ee9b77547e603b5f	Scopus
	Responses to robot social roles and social role framing	Groom V.; Srinivasan V.; Bethel C.L.; Murphy R.; Dole L.; Nass C.	Proceedings of the 2011 International Conference on Collaboration Technologies and Systems, CTS 2011	2011	Conference paper	https://www.scopus.com/inward/record.uri?eid=2-s2.0-83255170979&doi=10.1109%2fCTS.2011.5928687&partnerID=40&md5=fc802a87c5ab1a5dd15725c8b7134e19	Scopus
	Social capital: improving community capacity to respond to urban heat	Guardaro M.; Hondula D.M.; Redman C.L.	Local Environment	2022	Article	https://www.scopus.com/inward/record.uri?eid=2-s2.0-85135180258&doi=10.1080%2f13549839.2022.2103654&partnerID=40&md5=df1612ff55d8e35e1c3aa0c0e7707496	Scopus
	Exploring Aggregate vs. Relative Public Trust in Administrative Agencies that Manage Spent Nuclear Fuel in the United States	Gupta K.; Ripberger J.T.; Jenkins-Smith H.C.; Silva C.L.	Review of Policy Research	2020	Article	https://www.scopus.com/inward/record.uri?eid=2-s2.0-85086317992&doi=10.1111%2fropr.12385&partnerID=40&md5=0764890410e51f83e0ecf7252ffeb77a	Scopus
	Lessons Learned from the Development and Demonstration of a PPE Inventory Monitoring System for US Hospitals	Haas E.J.; Casey M.L.; Furek A.; Aldrich K.; Ragsdale T.; Crosswy S.; Moore S.M.	Health Security	2021	Article	https://www.scopus.com/inward/record.uri?eid=2-s2.0-85122485138&doi=10.1089%2fhs.2021.0098&partnerID=40&md5=083ea5be9f480c9ed42e4f6a55c521e5	Scopus
	Security Challenges and Architectures in SDN-Enabled VANETs: A Comprehensive Survey and Taxonomy	Hama, D; Mubarek, F; Abdullatif, F	Passer Journal of Basic and Applied Sciences	2025	Article		Scopus
	Analyzing Malaysians' perception of risk in developing radiological and nuclear crisis communication framework	Hamid A.H.A.; Hassan H.; Ramanathan B.; Jumat A.H.; Jaafar N.N.H.; Abdullah A.	AIP Conference Proceedings	2015	Conference paper	https://www.scopus.com/inward/record.uri?eid=2-s2.0-84997503357&doi=10.1063%2f1.4916846&partnerID=40&md5=e31706a42c5279bfabd59faa502d36f7	Scopus
	Risk Perception and Health Precautions Towards COVID-19 Among Older Culturally and Linguistically Diverse Adults in South Australia: A Cross-Sectional Survey	Hamiduzzaman M.; Siddiquee N.; McLaren H.; Tareque M.I.; Smith A.	Journal of Multidisciplinary Healthcare	2022	Article	https://www.scopus.com/inward/record.uri?eid=2-s2.0-85127121542&doi=10.2147%2fJMDH.S343985&partnerID=40&md5=8595a9b96f61a8e9d6ab658344af9dd5	Scopus
	Financial services industry	Hämmerli B.	Lecture Notes in Computer Science (including subseries Lecture Notes in Artificial Intelligence and Lecture Notes in Bioinformatics)	2012	Article	https://www.scopus.com/inward/record.uri?eid=2-s2.0-84874467150&doi=10.1007%2f978-3-642-28920-0_13&partnerID=40&md5=28495b0d1a7a324fa48035bd4e057cbf	Scopus
	Pre-COVID-19 cognitive social capital and peri-COVID-19 depression: A prospective cohort study on the contextual moderating effect of the COVID-19 pandemic in China, 2016–2020	Han Y.; Chung R.Y.-N.	Health and Place	2023	Article	https://www.scopus.com/inward/record.uri?eid=2-s2.0-85159230399&doi=10.1016%2fj.healthplace.2023.103022&partnerID=40&md5=e71adb955a7db509326830455263cef7	Scopus
	How Does Disaster Relief Works Affect the Trust in Local Government? A Study of the Wenchuan Earthquake	Han Z.; Hu X.; Nigg J.	Risk, Hazards and Crisis in Public Policy	2011	Article	https://www.scopus.com/inward/record.uri?eid=2-s2.0-84888059276&doi=10.2202%2f1944-4079.1092&partnerID=40&md5=bb1f69b0b73089fea0762f02355788aa	Scopus
	Restoring with risk: Perceptions of reservoir flood risk in Whaley Bridge	Hancock S.	Dams and Reservoirs	2023	Article	https://www.scopus.com/inward/record.uri?eid=2-s2.0-85180751801&doi=10.1680%2fjdare.23.00500&partnerID=40&md5=43ae6003ed479963e4fa03e8d7bbbf04	Scopus
	UTILIZING PURPOSE TRUSTS FOR RURAL SUCCESSION AND COMMUNITY RESILIENCE	Hand, M; Vargas, T; Schlag, Z		2025	Book chapter		Scopus
	A survey dataset on residents’ attitudes and behaviors in major cities in Japan: Geo-social survey for Urban Lifestyle Preferences (GULP)	Hanibuchi, T; Muranaka, A; Yabe, N; Yamauchi, M; Nakaya, T; Uesugi, M; Nozaki, K; Matsuda, S; Tanimoto, R; Yamamoto, R	Data in Brief	2025	Data paper		Scopus
	Notice of Retraction: Research on capability evaluation indicators of government emergency management in the public emergency	Hao S.	2011 International Conference on E-Business and E-Government, ICEE2011 - Proceedings	2011	Retracted	https://www.scopus.com/inward/record.uri?eid=2-s2.0-79960421453&doi=10.1109%2fICEBEG.2011.5877055&partnerID=40&md5=42fc1fab53e604d3cdb8a1f9d009fa89	Scopus
	Energy Aware Clustering Scheme in Wireless Sensor Network Using Neuro-Fuzzy Approach	Harold Robinson Y.; Golden Julie E.; Balaji S.; Ayyasamy A.	Wireless Personal Communications	2017	Article	https://www.scopus.com/inward/record.uri?eid=2-s2.0-84994449416&doi=10.1007%2fs11277-016-3793-8&partnerID=40&md5=3c21c9391bc576c756dbf9005c3ee20e	Scopus
	Disaster Risk Management: A Resilient Health System	Harris M.; Charnley G.	Disaster Risk Reduction for Resilience: Disaster Risk Management Strategies	2022	Book chapter	https://www.scopus.com/inward/record.uri?eid=2-s2.0-85159014524&doi=10.1007%2f978-3-030-72196-1_7&partnerID=40&md5=21e4cdd60a1dd62bd3ddf9b75a9b95fd	Scopus
	Smart city and crisis management: Lessons for the covid-19 pandemic	Hassankhani M.; Alidadi M.; Sharifi A.; Azhdari A.	International Journal of Environmental Research and Public Health	2021	Review	https://www.scopus.com/inward/record.uri?eid=2-s2.0-85110452368&doi=10.3390%2fijerph18157736&partnerID=40&md5=16266cfd2a1dc9dfaa717fb662f59c62	Scopus
	Materializations of disaster: Recovering lost plots in a Tsunami-affected village in South India	Hastrup F.	An Anthropology of Absence: Materializations of Transcendence and Loss	2010	Book chapter	https://www.scopus.com/inward/record.uri?eid=2-s2.0-84455212812&doi=10.1007%2f978-1-4419-5529-6_6&partnerID=40&md5=54385a399994bfe554b2de79322cb662	Scopus
	Nuclear power in China after Fukushima: Understanding public knowledge, attitudes, and trust	He G.; Mol A.P.J.; Zhang L.; Lu Y.	Journal of Risk Research	2014	Article	https://www.scopus.com/inward/record.uri?eid=2-s2.0-84897395888&doi=10.1080%2f13669877.2012.726251&partnerID=40&md5=3b42ac5e8199a91d15bf56f7e2a96960	Scopus
	Local stakeholders' perception of muddy flood risk and implications for management approaches: A case study in Alsace (France)	Heitz C.; Spaeter S.; Auzet A.-V.; Glatron S.	Land Use Policy	2009	Article	https://www.scopus.com/inward/record.uri?eid=2-s2.0-56949087595&doi=10.1016%2fj.landusepol.2008.05.008&partnerID=40&md5=049c2bdbb46d39726e54ff2af689f6b4	Scopus
	Analysis of disaster risk attitudes in situation awareness: A cultural and gender perspective	Helander M.G.; Khalid H.M.	Proceedings of the Human Factors and Ergonomics Society	2016	Conference paper	https://www.scopus.com/inward/record.uri?eid=2-s2.0-85021803795&doi=10.1177%2f1541931213601347&partnerID=40&md5=f27c3db9229bf2f21d402a24c6600563	Scopus
	Organisational resilience: Shifting from planning-driven business continuity management to anticipated improvisation	Helsloot I.; Groenendaal J.	Journal of Business Continuity and Emergency Planning	2020	Article	https://www.scopus.com/inward/record.uri?eid=2-s2.0-85096816000&partnerID=40&md5=a6808f8374ca99d4b555065328d78a0f	Scopus
	Lessons from self-assessments within urban climate resilience programs	Henceroth J.; Friend R.M.; Thinphanga P.; Van Gai Tran P.; Nghiem T.P.	International Journal of Disaster Resilience in the Built Environment	2015	Article	https://www.scopus.com/inward/record.uri?eid=2-s2.0-84928806342&doi=10.1108%2fIJDRBE-08-2014-0060&partnerID=40&md5=f0b2254e49ea2f8a35eb567d85c13876	Scopus
	Moving Up the Ladder in Rising Waters: Community Science in Infrastructure and Hazard Mitigation Planning as a Pathway to Community Control and Flood Disaster Resilience	Hendricks M.D.; Meyer M.A.; Wilson S.M.	Citizen Science: Theory and Practice	2022	Review	https://www.scopus.com/inward/record.uri?eid=2-s2.0-85135260051&doi=10.5334%2fcstp.462&partnerID=40&md5=389fa979838c46406be7977db501c5f0	Scopus
	Canadians’ trust in government in a time of crisis: Does it matter?	Herati H.; Burns K.E.; Nascimento M.; Brown P.; Calnan M.; Dubé È.; Ward P.R.; Filice E.; Rotolo B.; Ike N.; Meyer S.B.	PLoS ONE	2023	Article	https://www.scopus.com/inward/record.uri?eid=2-s2.0-85170348364&doi=10.1371%2fjournal.pone.0290664&partnerID=40&md5=b65858fe00ed386d304742dbe4195789	Scopus
	Community Engagement for Disaster Preparedness in Rural Areas of Mount Merapi, Indonesia	Hermawan, A; Guntoro, B; Sulhan, M	International Journal of Sustainable Development and Planning	2024	Article		Scopus
	The production of vulnerability to landslides: the risk habitus in two landslide-prone neighborhoods in Teziutlán, Mexico	Hernandez Aguilar B.; Ruiz Rivera N.	Investigaciones Geograficas	2016	Article	https://www.scopus.com/inward/record.uri?eid=2-s2.0-84991373076&doi=10.14350%2frig.50663&partnerID=40&md5=65fd06bbc717185567920f4b44a396df	Scopus
	Argumentation for collaboration among Internet of Things	Hexmoor H.	Proceedings - 2016 International Conference on Collaboration Technologies and Systems, CTS 2016	2016	Conference paper	https://www.scopus.com/inward/record.uri?eid=2-s2.0-85016980403&doi=10.1109%2fCTS.2016.84&partnerID=40&md5=8a2d26f58e9c4ad9991d3122da67dfc2	Scopus
	How to Manage Red Alert in Emergency and Disaster Unit in the Hospital? Evidence From London	Heydari M.; Lai K.K.; Xiaohu Z.	Frontiers in Public Health	2021	Article	https://www.scopus.com/inward/record.uri?eid=2-s2.0-85116491241&doi=10.3389%2ffpubh.2021.634417&partnerID=40&md5=e9aa18faf530f36b08cdc083d899d554	Scopus
	Empowering Social Capital in Surviving COVID-19: A Case Study of the Urban Poor in Panjang Subdistrict Bandar Lampung, Indonesia	Hidayati, D; Yulianto, Y; Utoyo, B; Muhassin, M	Journal of Integrated Disaster Risk Management	2024	Article		Scopus
	Driver responses to signing treatments for flooded roads	Higgins L.; Balke K.; Chrysler S.	Transportation Research Record	2012	Article	https://www.scopus.com/inward/record.uri?eid=2-s2.0-84872848936&doi=10.3141%2f2321-13&partnerID=40&md5=99d02556a9bbfe2cba25fa8717c4cf6e	Scopus
	Post-trauma coping in the context of significant adversity: A qualitative study of young people living in an urban township in South Africa	Hiller R.M.; Halligan S.L.; Tomlinson M.; Stewart J.; Skeen S.; Christie H.	BMJ Open	2017	Article	https://www.scopus.com/inward/record.uri?eid=2-s2.0-85031121336&doi=10.1136%2fbmjopen-2017-016560&partnerID=40&md5=1b8ab448149ad587f54ccb1c2db7eab7	Scopus
	Social Vulnerability and Resilience of Disaster-driven Forced Migrants Aged 65 and Over: A Case of Kahramanmaraş Earthquake Survivors; 65 metų ir vyresnių priverstinių migrantų socialinis pažeidžiamumas ir atsparumas nelaimėms: Kahramanmaraso žemės drebėjimą išgyvenusių asmenų atvejis	Him, M; Åž., E	Filosofija, Sociologija	2025	Article		Scopus
	The Obama administration's feed the future initiative	Ho M.D.; Hanrahan C.E.	Feed the Future: The United States Global Food Security and Sustainable Agriculture Initiative	2012	Book chapter	https://www.scopus.com/inward/record.uri?eid=2-s2.0-84946920688&partnerID=40&md5=8a5e2d07ce04be2759c0cdad63749ef2	Scopus
	Extreme weather and societal impacts in the eastern Mediterranean	Hochman A.; Marra F.; Messori G.; Pinto J.G.; Raveh-Rubin S.; Yosef Y.; Zittis G.	Earth System Dynamics	2022	Review	https://www.scopus.com/inward/record.uri?eid=2-s2.0-85128769333&doi=10.5194%2fesd-13-749-2022&partnerID=40&md5=767b3db59e0bf22a347febee07542c0a	Scopus
	Communicating Recommendations in Public Health Emergencies: The Role of Public Health Authorities	Holroyd T.A.; Oloko O.K.; Salmon D.A.; Omer S.B.; Limaye R.J.	Health Security	2020	Article	https://www.scopus.com/inward/record.uri?eid=2-s2.0-85079827129&doi=10.1089%2fhs.2019.0073&partnerID=40&md5=89509520e3cfbd1200220eb55a68ddd3	Scopus
	Trust and Subjective Well-being after the Great East Japan Earthquake, Tsunami and Nuclear Meltdown: Preliminary Results	Hommerich C.	International Journal of Japanese Sociology	2012	Article	https://www.scopus.com/inward/record.uri?eid=2-s2.0-84876112983&doi=10.1111%2fj.1475-6781.2012.01169.x&partnerID=40&md5=7034609ff41d358f9550e2ea9e0745a7	Scopus
	Serial multiple mediation analyses: How to enhance individual public health emergency preparedness and response to environmental disasters	Hong Y.; Lee T.; Kim J.-S.	International Journal of Environmental Research and Public Health	2019	Article	https://www.scopus.com/inward/record.uri?eid=2-s2.0-85060044753&doi=10.3390%2fijerph16020223&partnerID=40&md5=132e8df9a69a3aac3daa2438d3c280a1	Scopus
	COVID-19, frontline responders and mental health: A playbook for delivering resilient public health systems post-pandemic	Horney J.A.	COVID-19, Frontline Responders and Mental Health: A Playbook for Delivering Resilient Public Health Systems Post-Pandemic	2023	Book	https://www.scopus.com/inward/record.uri?eid=2-s2.0-85153560406&partnerID=40&md5=5742adc49d4a075df7f0ad4a677ba089	Scopus
	Consumer evaluation of foods from the disaster affected area: Change in 3 years	Hosono H.; Kumagai Y.; Iwabuchi M.; Sekizaki T.	Agricultural Implications of the Fukushima Nuclear Accident: The First Three Years	2016	Book chapter	https://www.scopus.com/inward/record.uri?eid=2-s2.0-85017605674&doi=10.1007%2f978-4-431-55828-6_18&partnerID=40&md5=2fff172bb0c33d6d47415293538b9ea0	Scopus
	Prepared and flexible: Local adaptation strategies for avalanche risk	Hovelsrud G.K.; Karlsson M.; Olsen J.	Cogent Social Sciences	2018	Article	https://www.scopus.com/inward/record.uri?eid=2-s2.0-85051705050&doi=10.1080%2f23311886.2018.1460899&partnerID=40&md5=7c87dcc4aedb0d851db46e71ed0ee048	Scopus
	Partners under pressure: humanitarian action for the Syria crisis	Howe K.; Stites E.	Disasters	2019	Article	https://www.scopus.com/inward/record.uri?eid=2-s2.0-85053032664&doi=10.1111%2fdisa.12298&partnerID=40&md5=272788aeaf1e603061f0442c79156cab	Scopus
	Analysis and Design for the Decentralized Network Sharing of Static Resources	Huang Q.; Dong M.	ACM International Conference Proceeding Series	2020	Conference paper	https://www.scopus.com/inward/record.uri?eid=2-s2.0-85100692929&doi=10.1145%2f3443467.3443873&partnerID=40&md5=5f2a9b56ee5d08fa1679ecf5cbcdb979	Scopus
	The effect of the hammer energy efficiency ratio on SPT-based liquefaction evaluation	Hull T.; Butler-Brown J.; Willis T.	Geotechnical Special Publication	2008	Conference paper	https://www.scopus.com/inward/record.uri?eid=2-s2.0-84868937507&doi=10.1061%2f40975%28318%2973&partnerID=40&md5=5e75be216e719065afb9e1fbd4272caa	Scopus
	Branding disaster: Reestablishing trust through the ideological containment of systemic risk anxieties	Humphreys A.; Thompson C.J.	Journal of Consumer Research	2014	Article	https://www.scopus.com/inward/record.uri?eid=2-s2.0-84928250529&doi=10.1086%2f677905&partnerID=40&md5=c74f81561393dd107073355e83a0f0dd	Scopus
	Flood risk management for the RUA of Hanoi: Importance of community perception of catastrophic flood risk in disaster risk planning	Hung H.V.; Shaw R.; Kobayashi M.	Disaster Prevention and Management: An International Journal	2007	Article	https://www.scopus.com/inward/record.uri?eid=2-s2.0-34247216134&doi=10.1108%2f09653560710739568&partnerID=40&md5=960a644d496bdffb2da7347cf9d018a7	Scopus
	The Use of Science in Wildland Fire Management: a Review of Barriers and Facilitators	Hunter M.E.; Colavito M.M.; Wright V.	Current Forestry Reports	2020	Review	https://www.scopus.com/inward/record.uri?eid=2-s2.0-85092759491&doi=10.1007%2fs40725-020-00127-2&partnerID=40&md5=19b24b140d6e9475ed5d9472d7e50f0c	Scopus
	The adaptive capacity of institutions in Canada, Argentina, and Chile to droughts and floods	Hurlbert M.; Gupta J.	Regional Environmental Change	2017	Article	https://www.scopus.com/inward/record.uri?eid=2-s2.0-84996525823&doi=10.1007%2fs10113-016-1078-0&partnerID=40&md5=f945d12709c634df26514f2e30468918	Scopus
	Is recycled water use risky? An Urban Australian community's perspective	Hurlimann A.C.	Environmentalist	2007	Conference paper	https://www.scopus.com/inward/record.uri?eid=2-s2.0-34250721104&doi=10.1007%2fs10669-007-9019-6&partnerID=40&md5=95401745651d840c0c4d829d45b890b1	Scopus
	Organizations and emergency management: Information, trust, and preparedness	Huss S.M.; Sadiq A.-A.; M.weible C.	Journal of Emergency Management	2012	Article	https://www.researchgate.net/publication/287258285_Organizations_and_emergency_management_Information_trust_and_preparedness	Scopus
	Developing a Crowdsourcing-Based Disaster Relief Model Based on Public Participation	Hutagalung S.S.; Indrajat H.	International Journal of Safety and Security Engineering	2023	Article	https://www.scopus.com/inward/record.uri?eid=2-s2.0-85156250303&doi=10.18280%2fijsse.130113&partnerID=40&md5=aa1562a2b19d184b509e1a40e0c94152	Scopus
	Expanding the Conceptual Application of “Stop Disasters!” Game for Flood Disaster Risk Reduction in Urban Informal Settlements	Hutama I.A.W.; Nakamura H.	Lecture Notes in Civil Engineering	2023	Conference paper	https://www.scopus.com/inward/record.uri?eid=2-s2.0-85164911647&doi=10.1007%2f978-981-99-1403-6_38&partnerID=40&md5=3c25138d5f46093878c27ff89711d662	Scopus
	Participatory Land Planning, Community Land Trusts, and Managed Retreat: Transforming Informality and Building Resilience to Flood Risk in Puerto Rico’s Caño Martín Peña	I., García, Ivis; L., Martínez-Román, Leslie	Land	2025	Article		Scopus
	The role of social capital and individual competence on community resilience of the tourism industry against climate change	Idajati, H; Damanik, J; Kusworo, H; Rindrasih, E	IOP Conference Series: Earth and Environmental Science	2024	Conference paper		Scopus
	Solidarity and social behaviour: how did this help communities to manage COVID-19 pandemic?	Igwe P.A.; Ochinanwata C.; Ochinanwata N.; Adeyeye J.O.; Ikpor I.M.; Nwakpu S.E.; Egbo O.P.; Onyishi I.E.; Vincent O.; Nwekpa K.C.; Nwakpu K.O.; Adeoye A.A.; Odika P.O.; Fakah H.; Ogunnaike O.O.; Umemezia E.I.	International Journal of Sociology and Social Policy	2020	Article	https://www.scopus.com/inward/record.uri?eid=2-s2.0-85094970521&doi=10.1108%2fIJSSP-07-2020-0276&partnerID=40&md5=0793313ece53712c7fc125bc4d357c9d	Scopus
	Participation lethargy in disaster preparedness organizations within the framework of a Turkish CBO	Inelmen K.; Iseri Say A.; Kabasakal H.	International Journal of Sociology and Social Policy	2004	Article	https://www.scopus.com/inward/record.uri?eid=2-s2.0-28144441526&doi=10.1108%2f01443330410791082&partnerID=40&md5=905afef59edd7b6b95ff89f88b627984	Scopus
	Information intermediaries for emergency preparedness and response: A case study from public health	Ipe M.; Raghu T.S.; Vinze A.	Information Systems Frontiers	2010	Article	https://www.scopus.com/inward/record.uri?eid=2-s2.0-76649132678&doi=10.1007%2fs10796-009-9162-3&partnerID=40&md5=e54522fd5ec89e59cf064d933f641e59	Scopus
	Climate change adaptation efforts for increasing resilience: Exploring the case of Bangladesh climate change trust fund projects	Islam S.	Climate Adaptation for a Sustainable Economy: Lessons from Bangladesh, an Emerging Tiger of Asia	2020	Book chapter	https://www.scopus.com/inward/record.uri?eid=2-s2.0-85089042967&partnerID=40&md5=60880cd9c198ec9bb1299bbfe57c01cb	Scopus
	Malaysian youth, social media following, and natural disasters: What matters most to them?	Ismail N.; Ahmad J.; Noor S.M.; Saw J.	Media Watch	2019	Article	https://www.scopus.com/inward/record.uri?eid=2-s2.0-85070752590&doi=10.15655%2fmw%2f2019%2fv10i3%2f49690&partnerID=40&md5=268b2aa6b6cdeeadc3cbbc38abc150b9	Scopus
	Development of emergency response plans for community water systems	Jack U.; de Souza P.; Kalebaila N.	Water SA	2015	Article	https://www.scopus.com/inward/record.uri?eid=2-s2.0-84929395407&doi=10.4314%2fwsa.v41i2.08&partnerID=40&md5=e15da1d7b0b1e25f8f9ad9ca1857f220	Scopus
	The relationships between social capital and concerns for climate change with increasing wildfire risks in rural communities in Central Oregon	Jacobs D.B.; Cramer L.A.	Journal of Environmental Studies and Sciences	2020	Article	https://www.scopus.com/inward/record.uri?eid=2-s2.0-85077604869&doi=10.1007%2fs13412-019-00584-7&partnerID=40&md5=b2bf77fba86f90b7aae75c7502086dbb	Scopus
	Technological innovation as a basis for a paradigm shift in insurance: The search for new sharing economy effects	Janowicz-Lomott, M; Åyskawa, K		2025	Book chapter		Scopus
	The search for embeddedness: Leveraging scientific-based modeling in disaster response	Jefferson T.; Phillips-Wren G.	Cutter business technology journal	2019	Article	https://www.scopus.com/inward/record.uri?eid=2-s2.0-85081337672&partnerID=40&md5=564bab2fe7243b3f5ce09702a4beb656	Scopus
	Ethical considerations of research in disaster-stricken populations	Jesus J.E.; Michael G.E.	Prehospital and Disaster Medicine	2009	Article	https://www.scopus.com/inward/record.uri?eid=2-s2.0-68549127054&doi=10.1017%2fS1049023X00006634&partnerID=40&md5=f1fbc86be9e841936473fd60f6ac95b4	Scopus
	Description of Patients Medications Needs and the Community Pharmacist’s Role in Puerto Rico Following a Natural Disaster	Jiménez-Mangual B.C.; Cuevas-Acevedo D.M.; Quiles-Alves N.; Rodríguez-Nazario I.; Melin K.R.	Journal of Primary Care and Community Health	2019	Article	https://www.scopus.com/inward/record.uri?eid=2-s2.0-85065593921&doi=10.1177%2f2150132719842701&partnerID=40&md5=c1dca77f954929eede17566c09357817	Scopus
	Disaster-Induced Resettlements: the Resilience Of Flood-Affected Households In Dar Es Salaam, Tanzania	John R.	Geography, Environment, Sustainability	2022	Article	https://www.scopus.com/inward/record.uri?eid=2-s2.0-85139477804&doi=10.24057%2f2071-9388-2021-027&partnerID=40&md5=9a81cb289288debb50d5a0d0dd2bd098	Scopus
	Community understanding of, and preparedness for, earthquake and tsunami risk in Wellington, New Zealand	Johnston D.; Becker J.; McClure J.; Paton D.; McBride S.; Wright K.; Leonard G.; Hughes M.	Advances in Natural and Technological Hazards Research	2013	Book chapter	https://www.scopus.com/inward/record.uri?eid=2-s2.0-84995544683&doi=10.1007%2f978-94-007-6184-1_8&partnerID=40&md5=f5723660065d30d5890d00ed670f10fc	Scopus
	Empowering boards: How the National Cyber Security Centre Board (United Kingdom) toolkit is transforming cyber security governance	Joseph S.	Injury	2023	Letter	https://www.scopus.com/inward/record.uri?eid=2-s2.0-85165409250&doi=10.1016%2fj.injury.2023.110897&partnerID=40&md5=cc7fc2562e5ee9a50da48c6a5fc261fa	Scopus
	Managing emerging risks for enhanced resilience: Aligning approaches internationally	Jovanović A.S.	Proceedings of the 29th European Safety and Reliability Conference, ESREL 2019	2020	Conference paper	https://www.scopus.com/inward/record.uri?eid=2-s2.0-85089190745&doi=10.3850%2f978-981-11-2724-3-1067-cd&partnerID=40&md5=4f3670d95cdcb7605206a505058afc81	Scopus
	Economic Globalization, Politics, and Administration in Korea: In Search of Possible Solutions to Lingering Problems	Jun J.S.	Asian Journal of Political Science	2015	Article	https://www.scopus.com/inward/record.uri?eid=2-s2.0-84949623141&doi=10.1080%2f02185377.2015.1098549&partnerID=40&md5=620c81629285cdf13f6a387516e26632	Scopus
	Educators and Religious Teachers before the Challenges of the Pandemic and the Earthquake; [Odgojiteljice, vjeroučitelji i vjeroučiteljice pred izazovima pandemije i potresa]	Jurić K.S.A.	Diacovensia	2022	Article	https://www.scopus.com/inward/record.uri?eid=2-s2.0-85142204860&doi=10.31823%2fd.30.2.4&partnerID=40&md5=bbd00c589a11c1e1a749084558169f74	Scopus
	Collective efficacy, social capital and resilience: An inquiry into the relationship between social infrastructure and resilience after Hurricane Katrina	Kadetz P.	Creating Katrina, Rebuilding Resilience: Lessons from New Orleans on Vulnerability and Resiliency	2018	Book chapter	https://www.scopus.com/inward/record.uri?eid=2-s2.0-85042627543&doi=10.1016%2fB978-0-12-809557-7.00013-2&partnerID=40&md5=e4b775c36e6a76c5fc16bf0e1f268687	Scopus
	Should policy makers trust composite indices? A commentary on the pitfalls of inappropriate indices for policy formation	Kaiser M.; Chen A.T.-Y.; Gluckman P.	Health Research Policy and Systems	2021	Article	https://www.scopus.com/inward/record.uri?eid=2-s2.0-85103124883&doi=10.1186%2fs12961-021-00702-4&partnerID=40&md5=c73441f7d7a41bf2929f36cbf6889bcb	Scopus
	Building Resilience to Climate Change: Water Stewardship in Rainfed Agrarian Villages in Maharashtra, India	Kale E.; D’souza M.	Handbook of Climate Change Resilience, Volume 1-4	2019	Book chapter	https://www.scopus.com/inward/record.uri?eid=2-s2.0-85162616198&doi=10.1007%2f978-3-319-93336-8_51&partnerID=40&md5=33a247290009c0b8d08d8ac05c2f535f	Scopus
	Making the invisible, visible: 3D aquifer models as an effective tool for building water stewardship in Maharashtra, India	Kale E.; D'Souza M.; Chemburkar S.	Water Policy	2022	Article	https://www.scopus.com/inward/record.uri?eid=2-s2.0-85131172329&doi=10.2166%2fwp.2022.210&partnerID=40&md5=e675c56407192fbd7d5d60a9f4e48fb9	Scopus
	Preparing for disaster: Preparedness in a flood and cyclone prone community	Kanakis K.; McShane C.J.	Australian Journal of Emergency Management	2016	Article	https://www.scopus.com/inward/record.uri?eid=2-s2.0-84976320098&partnerID=40&md5=1ee58ad80ce034ab6780eba40e957402	Scopus
	Predicting social psychological well-being following trauma: The role of postdisaster social support	Kaniasty K.	Psychological Trauma: Theory, Research, Practice, and Policy	2012	Article	https://www.scopus.com/inward/record.uri?eid=2-s2.0-84874061793&doi=10.1037%2fa0021412&partnerID=40&md5=6da8f62f4813d5e990d3949b73efe2df	Scopus
	Crowdsensing with social network-aided collaborative trust scores	Kantarci B.; Glasser P.M.; Foschini L.	2015 IEEE Global Communications Conference, GLOBECOM 2015	2015	Conference paper	https://www.scopus.com/inward/record.uri?eid=2-s2.0-84981165293&doi=10.1109%2fGLOCOM.2014.7417008&partnerID=40&md5=4803e1181038025e3c1865b4be72d998	Scopus
	Social amplification of risk and environmental collective activism: A case study of Cobalt-60 contamination incident in Taiwan	Kao S.-F.	International Journal of Global Environmental Issues	2008	Article	https://www.scopus.com/inward/record.uri?eid=2-s2.0-39749184857&doi=10.1504%2fIJGENVI.2008.017267&partnerID=40&md5=12c140f1b93e384e7fd36faae4889894	Scopus
	Culture and Faith: Timbulsloko Community Adaptation and Strategy in Facing Tidal Flood Disaster	Karmila, M; Madrah, M	IOP Conference Series: Earth and Environmental Science	2025	Conference paper		Scopus
	Preliminary perspectives on dna collection in anti-human trafficking efforts	Katsanis S.H.; Kim J.; Minear M.A.; Chandrasekharan S.; Wagner J.K.	Recent Advances in DNA and Gene Sequences	2014	Article	https://www.scopus.com/inward/record.uri?eid=2-s2.0-84937136949&doi=10.2174%2f2352092209666150216122234&partnerID=40&md5=f12da6e9db27a7fe7247866b7a5ba8a6	Scopus
	Preparedness and resilience in public health emergencies	Katz R.; Sorrell E.	Routledge Handbook of Global Health Security	2014	Book chapter	https://www.scopus.com/inward/record.uri?eid=2-s2.0-85098622824&doi=10.4324%2f9780203078563-18&partnerID=40&md5=9579c6a16d1b6218c1ce3356ab7dcb6f	Scopus
	Urbanization and social capital networks among regions for natural disaster resilience	Kawamoto K.; Yamashita E.Y.	Environment Systems and Decisions	2023	Article	https://www.scopus.com/inward/record.uri?eid=2-s2.0-85178219730&doi=10.1007%2fs10669-023-09954-7&partnerID=40&md5=beebdc072b8660b85f9884033d2d0850	Scopus
	The network resilience of safety confirmation and social capital during natural disasters: the comparison of the U.S. and Japan	Kawamoto, K; Morisugi, M; Yamashita, E	Discover Sustainability	2024	Article		Scopus
	Recent development of tsunami disaster reduction management in Japan after the 2004 Indian Ocean Tsunami	Kawata Y.	WIT Transactions on Information and Communication Technologies	2008	Conference paper	https://www.scopus.com/inward/record.uri?eid=2-s2.0-58849156937&doi=10.2495%2fRISK080171&partnerID=40&md5=cd88fc5a9909f2cefaa68a552a8f5c49	Scopus
	Public participation in the siting of nuclear waste facilities: International lessons and the Korean experience	Kelleher D.S.	Korea Observer	2017	Article	https://www.scopus.com/inward/record.uri?eid=2-s2.0-85025118079&partnerID=40&md5=bd707258f8133e53343c2f74d444fc6e	Scopus
	Leadership Warts and All	Kellerman B.	Harvard Business Review	2004	Review	https://www.scopus.com/inward/record.uri?eid=2-s2.0-1642416769&partnerID=40&md5=c3ba66b2e566bfd520eee67ee3e47d27	Scopus
	Preparedness for natural hazards: Testing an expanded education- and engagement-enhanced social cognitive model	Kelly B.; Ronan K.R.	Natural Hazards	2018	Article	https://www.scopus.com/inward/record.uri?eid=2-s2.0-85046622148&doi=10.1007%2fs11069-017-3093-y&partnerID=40&md5=277d2eb421f5d9437cbb599944a82dab	Scopus
	Managing Supply Chain Disruption by Collaborative Resource Sharing	Kessler M.; Arlinghaus J.C.	Springer Series in Supply Chain Management	2022	Book chapter	https://www.scopus.com/inward/record.uri?eid=2-s2.0-85139880390&doi=10.1007%2f978-3-031-09179-7_4&partnerID=40&md5=739b6ea283c7a735e25a4ac907df4a2e	Scopus
	Emergency Management and Underserved Communities: Using Big Data to Improve Emergency Management Preparedness, Response and Resilience	Key Z.; Parrish A.; Snavely C.; Shafiee-Jood M.	2022 Systems and Information Engineering Design Symposium, SIEDS 2022	2022	Conference paper	https://www.scopus.com/inward/record.uri?eid=2-s2.0-85134317618&doi=10.1109%2fSIEDS55548.2022.9799307&partnerID=40&md5=7c8caeb40bf7611e53c2279525ab4fe8	Scopus
	Simulation and estimation of the amount of dust in industry with perceptron multi-layer neural network model (Case study: Sabzevar cement factory)	Keykhosravi S.S.; Nejadkoorki F.; Amintoosi M.	Iran Occupational Health	2020	Article	https://www.scopus.com/inward/record.uri?eid=2-s2.0-85097236345&partnerID=40&md5=13984e71a01320c278a7c26c8bc4db6c	Scopus
	Research Paper: Identifying and Explaining the Factors Affecting the Social Participation of the Iranian People in Natural Disasters	Khademipour G.; Khankeh H.	Health in Emergencies and Disasters Quarterly	2019	Article	https://www.scopus.com/inward/record.uri?eid=2-s2.0-85140614291&doi=10.32598%2fhdq.4.4.185&partnerID=40&md5=32490179b3b37b71b2a325c991cdbc63	Scopus
	Grassroots Technologies and Community Trust in Climate Change Adaptation: Learning from Coastal Settlements of Bangladesh	Khalil M.B.; Jacobs B.C.; Kuruppu N.	Climate Change Management	2016	Book chapter	https://www.scopus.com/inward/record.uri?eid=2-s2.0-85071383930&doi=10.1007%2f978-3-319-25814-0_21&partnerID=40&md5=c2e97be238aaa6fb037a323f61362358	Scopus
	Emerging techniques for enhancing the performance of humanitarian logistics	Khan M.; Yong L.H.; Han B.J.	International Journal of Supply Chain Management	2019	Article	https://www.scopus.com/inward/record.uri?eid=2-s2.0-85064995869&partnerID=40&md5=53156fe5ca0666613254ad6bd39e0363	Scopus
	Rethinking communication in risk interpretation and action	Khan S.; Mishra J.L.; Lin K.-H.E.; Doyle E.E.H.	Natural Hazards	2017	Article	https://www.scopus.com/inward/record.uri?eid=2-s2.0-85020252145&doi=10.1007%2fs11069-017-2942-z&partnerID=40&md5=61ec262f1caab663c0eb6a4e51b71b56	Scopus
	Retiring the Flip Phones: Exploring Social Media Use for Managing Public Health Incidents	Khan Y.; Tracey S.; O'Sullivan T.; Gournis E.; Johnson I.	Disaster Medicine and Public Health Preparedness	2019	Article	https://www.scopus.com/inward/record.uri?eid=2-s2.0-85067805828&doi=10.1017%2fdmp.2018.147&partnerID=40&md5=05b62dd1522661dba177352194f4b5dd	Scopus
	The unseen battle: A global call to safeguard the mental well-being of Palestinian children	Khan Y.S.; Khan A.W.; Albobali Y.; Alabdulla M.	Asian Journal of Psychiatry	2024	Letter	https://www.scopus.com/inward/record.uri?eid=2-s2.0-85182015640&doi=10.1016%2fj.ajp.2023.103904&partnerID=40&md5=8bed41ad1bc54094a1bae8a84882603c	Scopus
	Occupant trust in indoor air quality in a large office building after an emergent wildfire	Kim A.; Wang S.; McCunn L.; Bramono N.T.I.	Journal of Facilities Management	2022	Article	https://www.scopus.com/inward/record.uri?eid=2-s2.0-85130453409&doi=10.1108%2fJFM-11-2021-0149&partnerID=40&md5=dc781c6d6ad340bb90d9e67889b0d419	Scopus
	Trust or digital divide: South Korean Citizens’ Choice of online risk communication channel	Kim K.W.; Chung C.S.	Journal of Advanced Research in Dynamical and Control Systems	2019	Article	https://www.scopus.com/inward/record.uri?eid=2-s2.0-85074171383&partnerID=40&md5=0759e8f72ff2d12ff5511d4ab86e8919	Scopus
	A Survey on the Facility Design Elements for Hospital Business Continuity in Disaster Response-Focused on Healthcare Architects-	Kim Y.-A.; Lee H.-J.	Journal of the Architectural Institute of Korea	2023	Article	https://www.scopus.com/inward/record.uri?eid=2-s2.0-85178289633&doi=10.5659%2fJAIK.2023.39.9.93&partnerID=40&md5=33dc4a4f4bcca12bdc0366d75973ee50	Scopus
	Special Session: The Importance of Internal Marketing of Organizational Continuity Planning for Nonprofit Organizations: An Abstract	Kirchner T.A.; Ford J.B.	Developments in Marketing Science: Proceedings of the Academy of Marketing Science	2020	Book chapter	https://www.scopus.com/inward/record.uri?eid=2-s2.0-85125183338&doi=10.1007%2f978-3-030-42545-6_130&partnerID=40&md5=998611df36fb1cd7c90f5e9d10a5449b	Scopus
	A Public Health Systems View of Risk Communication About Zika	Kirk Sell T.; Ravi S.J.; Watson C.; Meyer D.; Pechta L.E.; Rose D.A.; Lubell K.M.; Podgornik M.N.; Schoch-Spana M.	Public Health Reports	2020	Article	https://www.scopus.com/inward/record.uri?eid=2-s2.0-85083051304&doi=10.1177%2f0033354920912215&partnerID=40&md5=18183e249b2cc3427b8027d37397ecb7	Scopus
	COVID- 19 Vaccination: Potential Challenges and Reforms	Kirksey L.; Sorour A.A.; Modlin C.	Journal of the National Medical Association	2021	Article	https://www.scopus.com/inward/record.uri?eid=2-s2.0-85101356566&doi=10.1016%2fj.jnma.2021.01.001&partnerID=40&md5=44fa75ad18d64ba9a913261f0ac5a287	Scopus
	The Birth and Death of Hope	Knox J.	British Journal of Psychotherapy	2023	Article	https://www.scopus.com/inward/record.uri?eid=2-s2.0-85145554674&doi=10.1111%2fbjp.12815&partnerID=40&md5=3f370f044ddb005eb0e9149fac9f3c56	Scopus
	Public health measures during the COVID-19 pandemic through the lens of community organisations and networks in the Netherlands (2020–2021): five lessons for pandemic decision-making	Kolner C.; van der Borg W.; Sanders J.; Keijsers J.; Joosten M.; de Bruin M.	Eurosurveillance	2022	Article	https://www.scopus.com/inward/record.uri?eid=2-s2.0-85140284180&doi=10.2807%2f1560-7917.ES.2022.27.42.2200242&partnerID=40&md5=75966d915e6326afb345b4c683aa3aa2	Scopus
	Tourist’s perception of safety in the Republic of Croatia in 2019	Kolombatović R.R.; Barbir R.; Knežić P.; Maretić M.; Stegić K.; Štefanac D.; Bašić Ž.; Kružić I.	Transactions on Maritime Science	2021	Article	https://www.scopus.com/inward/record.uri?eid=2-s2.0-85120566711&doi=10.7225%2ftoms.v10.n02.019&partnerID=40&md5=b9f8933d2212894d814b0394fd5e6d2b	Scopus
	Expert adoption of composite indices: a randomized experiment on migrant resettlement decisions in Bangladesh	Kolstad I.; Karim A.; Lujala P.; Wiig A.	Natural Hazards	2023	Article	https://www.scopus.com/inward/record.uri?eid=2-s2.0-85168083019&doi=10.1007%2fs11069-023-06056-0&partnerID=40&md5=327d0b63414276a705ec2da0b222dbf0	Scopus
	Introducing corporate reputation continuity to support organizational resilience against crises	Koronis E.; Ponis S.T.	Journal of Applied Business Research	2012	Article	https://www.scopus.com/inward/record.uri?eid=2-s2.0-84857131440&doi=10.19030%2fjabr.v28i2.6850&partnerID=40&md5=396ebbe2c108b73e9c4966bdbc35558b	Scopus
	Societal Level	Kossowska M.; Letki N.; Zaleskiewicz T.; Wichary S.	Human Behaviour in Pandemics: Social and Psychological Determinants in a Global Health Crisis	2022	Book chapter	https://www.scopus.com/inward/record.uri?eid=2-s2.0-85137431422&doi=10.4324%2f9781003254133-5&partnerID=40&md5=91d5bcc2ae2e41096ad51394fa90f781	Scopus
	Sustainable development of a former U.S. Base in Greece	Koulouri P.; Markantonatou V.; Martin C.; Alexandrakis G.; Poulos S.; Dounas C.; Henocque Y.	Proceedings of the 10th Global Congress on ICM: Lessons Learned to Address New Challenges, EMECS 2013 - MEDCOAST 2013 Joint Conference	2013	Conference paper	https://www.scopus.com/inward/record.uri?eid=2-s2.0-84900854858&partnerID=40&md5=e86bcc86ba3ab58287f0b66591131fb0	Scopus
	How mangrove forests adjust to rising sea level	Krauss K.W.; Mckee K.L.; Lovelock C.E.; Cahoon D.R.; Saintilan N.; Reef R.; Chen L.	New Phytologist	2014	Review	https://www.scopus.com/inward/record.uri?eid=2-s2.0-84894438253&doi=10.1111%2fnph.12605&partnerID=40&md5=a8f46dea5dcd896d306386cbcf4eed9e	Scopus
	Natural Disasters: Lessons from the Past - Concerns for the Future	Kron W.	Geneva Papers on Risk and Insurance: Issues and Practice	2000	Article	https://www.scopus.com/inward/record.uri?eid=2-s2.0-0346534489&doi=10.1111%2f1468-0440.00083&partnerID=40&md5=8aada7736959851583c92770f1f06c94	Scopus
	Cultures and disasters: Understanding cultural framings in disaster risk reduction	Krüger F.; Bankoff G.; Cannon T.; Orlowski B.; Schipper E.L.F.	Cultures and Disasters: Understanding Cultural Framings in Disaster Risk Reduction	2015	Book	https://www.scopus.com/inward/record.uri?eid=2-s2.0-84942235513&doi=10.4324%2f9781315797809&partnerID=40&md5=a50505a7d1ee4d488eb9c53110d93e32	Scopus
	Before and after disaster strikes: A relief supply chain decision support framework	Kumar S.; Havey T.	International Journal of Production Economics	2013	Article	https://www.scopus.com/inward/record.uri?eid=2-s2.0-84883450579&doi=10.1016%2fj.ijpe.2013.05.016&partnerID=40&md5=2bc36fdb60ef3860ff74905921b82f7f	Scopus
	Risk perception in istanbul: An earthquake-prone city; [Deprem tehlikesi altındaki şehirde risk algısı: İstanbul örneǧi]	Kundak S.; Türkoǧlu H.; Ilki A.	A/Z ITU Journal of the Faculty of Architecture	2014	Article	https://www.scopus.com/inward/record.uri?eid=2-s2.0-84904003555&partnerID=40&md5=4dd5ebd09fa12de8a29f37338e9246fb	Scopus
	COVID-19 disaster response: South African disaster managers’ faith in mandating legislation tested?	Kunguma O.; Ncube A.; Mokhele M.O.	Jamba: Journal of Disaster Risk Studies	2021	Article	https://www.scopus.com/inward/record.uri?eid=2-s2.0-85115631742&doi=10.4102%2fjamba.v13i1.1099&partnerID=40&md5=92230c78bd6c7c40fbcc3c441e934b5b	Scopus
	Resilience and vulnerability of a person in a community in the context of military events	Kupenko O.; Kostenko A.; Kalchenko L.; Pehota O.; Kubatko O.	Problems and Perspectives in Management	2023	Article	https://www.scopus.com/inward/record.uri?eid=2-s2.0-85150013538&doi=10.21511%2fppm.21%281%29.2023.14&partnerID=40&md5=c5124cc0df23ed101dc53dbd08345e1a	Scopus
	Perceptions of Volcanic Hazard-related information relevant to Volcano tourism areas in Japan	Kuri M.; Suppasri A.	Journal of Disaster Research	2018	Article	https://www.scopus.com/inward/record.uri?eid=2-s2.0-85058503576&doi=10.20965%2fjdr.2018.p1082&partnerID=40&md5=470957d41c29398a9e96ce516edca3d1	Scopus
	“They’re the ones that sent me down a flooded road”: trust, distrust, and individuals’ flood mitigation decisions	L.H., Briccetti, Luke H.; K.J., Coleman, Kimberly J.; L.E., Taylor, Lakelyn E.	Journal of Environmental Planning and Management	2025	Article		Scopus
	The answer of trust-based partnerships between farmers and consumers in time of crisis; [L'apport des partenariats solidaires entre producteurs agricoles et consommateurs en temps de crise]	Lagane J.	Geographie et Cultures	2013	Review	https://www.scopus.com/inward/record.uri?eid=2-s2.0-84971449996&doi=10.4000%2fgc.2913&partnerID=40&md5=1bec90bc86e5a95bb8799feea56c29e3	Scopus
	The social cohesion investment: Communities that invested in integration programmes are showing greater social cohesion in the midst of the COVID-19 pandemic	Lalot F.; Abrams D.; Broadwood J.; Davies Hayon K.; Platts-Dunn I.	Journal of Community and Applied Social Psychology	2022	Article	https://www.scopus.com/inward/record.uri?eid=2-s2.0-85103555973&doi=10.1002%2fcasp.2522&partnerID=40&md5=064a87a919cb6db60b02f4a3d02d677b	Scopus
	Effect of authoritative information and message characteristics on evacuation and shadow evacuation in a simulated flood event	Lamb S.; Walton D.; Mora K.; Thomas J.	Natural Hazards Review	2012	Article	https://www.scopus.com/inward/record.uri?eid=2-s2.0-84869174096&doi=10.1061%2f%28ASCE%29NH.1527-6996.0000070&partnerID=40&md5=7f6eee774600225fb20e8d45925c49db	Scopus
	Leakey v national trust: A high water mark for flood liability?	Lamont C.	Environmental Law and Management	2015	Conference paper	https://www.scopus.com/inward/record.uri?eid=2-s2.0-84957411064&partnerID=40&md5=0aab5217f958c4c84e5d910aeb363346	Scopus
	Freud's unfortunates: Reflections on haunted beings who know the disaster of severe trauma	LaMothe R.	American Journal of Psychotherapy	2001	Article	https://www.scopus.com/inward/record.uri?eid=2-s2.0-0035689570&doi=10.1176%2fappi.psychotherapy.2001.55.4.543&partnerID=40&md5=ce97965e91bee70905b80df721918d2e	Scopus
	Factors influencing the decision to evacuate or shelter in place: Follow-up of Hurricane Katrina	Langan J.C.; Christopher K.M.	Journal of Emergency Management	2012	Article	https://www.scopus.com/inward/record.uri?eid=2-s2.0-84879322679&doi=10.5055%2fjem.2012.0097&partnerID=40&md5=a9edcc74077d6ccb331387cdb0761695	Scopus
	Water Scarcity Communication in the UK: Learning From Water Company Communications Following the 2018 Heatwave	Larbey R.; Weitkamp E.	Frontiers in Environmental Science	2020	Article	https://www.scopus.com/inward/record.uri?eid=2-s2.0-85091918990&doi=10.3389%2ffenvs.2020.578423&partnerID=40&md5=0b4071d72759a8b1894d42e8dd4b2d63	Scopus
	Water Reuse for Cape Town: Investing in Resilience to Avoid Another “Day Zero”	Lavanchy, G; Winter, K	Wiley Interdisciplinary Reviews: Water	2025	Review		Scopus
	Speaking as one: The joint provision of public information in emergencies	Leadbeater A.	Australian Journal of Emergency Management	2010	Article	https://www.scopus.com/inward/record.uri?eid=2-s2.0-77957859513&partnerID=40&md5=d946a9c69505d77e059c028e6461e511	Scopus
	Trust in Government, Social Determinants, and Resource Distribution after a Catastrophic Typhoon	Lee H.-C.; Deng C.-Z.; Chen H.	Natural Hazards Review	2021	Article	https://www.scopus.com/inward/record.uri?eid=2-s2.0-85095966892&doi=10.1061%2f%28ASCE%29NH.1527-6996.0000434&partnerID=40&md5=677ee6f1d102e973c8412b29609b31cb	Scopus
	The FEMA trailer parks: Negative perceptions and the social structure of avoidance	Lee M.R.; Weil F.D.; Shihadeh E.S.	Sociological Spectrum	2007	Review	https://www.scopus.com/inward/record.uri?eid=2-s2.0-34848900427&doi=10.1080%2f02732170701534242&partnerID=40&md5=76a3426c0cf5f4f8b63d9cca6989e926	Scopus
	Perceptions of community responses to the unconventional gas industry: The importance of community agency	Leonard R.; McCrea R.; Walton A.	Journal of Rural Studies	2016	Article	https://www.scopus.com/inward/record.uri?eid=2-s2.0-84988458211&doi=10.1016%2fj.jrurstud.2016.09.002&partnerID=40&md5=c114d3c2106dc469f4734379a2adef0c	Scopus
	Constraints in Water Access in Laikipia County, Case of Ewaso Ng’iro River Basin in Kenya	Lesrima S.S.; Nyamasyo G.H.N.; Karatu Kiemoj K.	East African Journal of Science, Technology and Innovation	2021	Article	https://www.scopus.com/inward/record.uri?eid=2-s2.0-85166926281&doi=10.37425%2feajsti.v2i2.199&partnerID=40&md5=0b60b488546436a8ed86ff78e5552f7a	Scopus
	Research on the Influence of Media use on the Risk Perception of the Public and Experts	Li M.; Yuan Z.	Proceedings - International Joint Conference on Information, Media and Engineering, ICIME 2018	2019	Conference paper	https://www.scopus.com/inward/record.uri?eid=2-s2.0-85061909251&doi=10.1109%2fICIME.2018.00023&partnerID=40&md5=7674ec73da4f512c45fd13dc217a0213	Scopus
	Research on drought risk perception of farmers and their adaptation strategies in northern China ′ s agro-pastoral ecotone:a case study of Yuyang District, Shaanxi Province	Li, Y; Zhang, L; Huang, H; Zhang, B	Journal of Agricultural Resources and Environment	2024	Article		Scopus
	Blockchain Technology in Post-Covid Agriculture	Liang Z.; Adnan S.; Leilei C.	ACM International Conference Proceeding Series	2022	Conference paper	https://www.scopus.com/inward/record.uri?eid=2-s2.0-85127602862&doi=10.1145%2f3512676.3512685&partnerID=40&md5=8017482ceec82f7057a15771fc66e757	Scopus
	Wildfires, responsibility and trust: public understanding of Sweden's largest wildfire	Lidskog R.; Johansson J.; Sjödin D.	Scandinavian Journal of Forest Research	2019	Article	https://www.scopus.com/inward/record.uri?eid=2-s2.0-85063484273&doi=10.1080%2f02827581.2019.1598483&partnerID=40&md5=fcc2eecf73f79495027383ff8a74e738	Scopus
	The 5th international workshop on social web for disaster management (SWDM'18): Collective sensing, trust, and resilience in global crises	Lin Y.-R.; Castillo C.; Yin J.	WSDM 2018 - Proceedings of the 11th ACM International Conference on Web Search and Data Mining	2018	Conference paper	https://www.scopus.com/inward/record.uri?eid=2-s2.0-85046975158&doi=10.1145%2f3159652.3160594&partnerID=40&md5=edaf99761e6b1a8bcd8402025bb42c50	Scopus
	The haunt of history in Japan’s foreign relations	Lind J.	The Routledge Handbook of Japanese Politics	2011	Book chapter	https://www.scopus.com/inward/record.uri?eid=2-s2.0-85085822487&doi=10.4324%2f9780203829875-39&partnerID=40&md5=b980092f3cfaa218e41ca9c941b49245	Scopus
	Factors influencing asia-pacific countries’ success level in curbing covid-19: A review using a social–ecological system (ses) framework	Ling G.H.T.; Suhud N.A.B.M.; Leng P.C.; Yeo L.B.; Cheng C.T.; Ahmad M.H.H.; Matusin A.M.R.A.	International Journal of Environmental Research and Public Health	2021	Review	https://www.scopus.com/inward/record.uri?eid=2-s2.0-85100522774&doi=10.3390%2fijerph18041704&partnerID=40&md5=ddbe6f6624f5baaa7824b699f19b5ff2	Scopus
	Helene: The whole community approach—North Carolina pulls together in the face of disaster	Linton, D	Journal of Emergency Management	2025	Article		Scopus
	Public attitudes toward technological hazards after a technological disaster: Effects of the 2015 Tianjin Port explosion, Tianjin, China	Liu P.; Wang R.	Disaster Prevention and Management: An International Journal	2019	Article	https://www.scopus.com/inward/record.uri?eid=2-s2.0-85058659441&doi=10.1108%2fDPM-08-2018-0244&partnerID=40&md5=75e1141097611e68ec41c7565099494e	Scopus
	Influence mechanism of coping behaviours for natural hazards: Empirical study in Henan, China	Liu Z.; Chen X.; Zhu T.	International Journal of Disaster Risk Reduction	2024	Article	https://www.scopus.com/inward/record.uri?eid=2-s2.0-85179608962&doi=10.1016%2fj.ijdrr.2023.104169&partnerID=40&md5=8b0c850c57a763185d12813714c83724	Scopus
	Government trust in turbulence: how do natural disasters affect public risk perception in China？	Liu, X; Ling, S; Li, J; Jie, N	Journal of Risk Research	2024	Article		Scopus
	Pathological personality development after the chornobyl disaster and the anti-terrorist operation	Loganovsky K.M.; Gresko M.V.	Problemy Radiatsiinoi Medytsyny ta Radiobiolohii	2016	Article	https://www.scopus.com/inward/record.uri?eid=2-s2.0-85008343701&partnerID=40&md5=17a44e6b0e117a15c4eef87f65bbd0e4	Scopus
	Human-induced seismicity and the public acceptance of hydraulic fracturing: A vignette experiment	Lokuge N.; Phillips J.; Anders S.; van der Baan M.	Extractive Industries and Society	2023	Article	https://www.scopus.com/inward/record.uri?eid=2-s2.0-85168436324&doi=10.1016%2fj.exis.2023.101335&partnerID=40&md5=25e8981f1d806e239ee710b6ba30efef	Scopus
	Resilience of 'Nightingale' hospital wards in a changing climate	Lomas K.J.; Giridharan R.; Short C.A.; Fair A.J.	Building Services Engineering Research and Technology	2012	Article	https://www.scopus.com/inward/record.uri?eid=2-s2.0-84856473606&doi=10.1177%2f0143624411432012&partnerID=40&md5=3540412d64039ca648065f567c846b87	Scopus
	Communication in the Brazilian civil defense system	Londe L.R.; Loose E.B.; Marchezini V.; Saito S.M.	International Journal of Disaster Risk Reduction	2023	Article	https://www.scopus.com/inward/record.uri?eid=2-s2.0-85165983313&doi=10.1016%2fj.ijdrr.2023.103869&partnerID=40&md5=1651f041c7c4edde2196bf98e085797c	Scopus
	Casualty behaviours during incidents involving hazardous materials	Long F.; Carter H.; Majumdar A.	Safety Science	2022	Article	https://www.scopus.com/inward/record.uri?eid=2-s2.0-85127364402&doi=10.1016%2fj.ssci.2022.105758&partnerID=40&md5=7845ae6299d521c8738f914af478acda	Scopus
	Communication and trust: Keys for building resilience to "surprises" such as natural disasters, pandemic flu and terrorism	Longstaff P.H.; Yang S.-U.	WMSCI 2007 - The 11th World Multi-Conference on Systemics, Cybernetics and Informatics, Jointly with the 13th International Conference on Information Systems Analysis and Synthesis, ISAS 2007 - Proc.	2007	Conference paper	https://www.scopus.com/inward/record.uri?eid=2-s2.0-84869776070&partnerID=40&md5=e4466c39064ad2e3709ff3d666e1ef1e	Scopus
	Communication management and trust: Their role in building resilience to "surprises" such as natural disasters, pandemic flu, and terrorism	Longstaff P.H.; Yang S.-U.	Ecology and Society	2008	Article	https://www.scopus.com/inward/record.uri?eid=2-s2.0-50149102416&doi=10.5751%2fES-02232-130103&partnerID=40&md5=094ae92c24606a285a88676fd9909a93	Scopus
	Lessons learned from the eurados survey on individual monitoring data and internal dose assessments of foreigners exposed in Japan following the Fukushima Daiichi NPP accident	Lopez M.A.; Fojtik P.; Franck D.; Osko J.; Gerstmann U.; Scholl C.; Lebacq A.L.; Breustedt B.; del Risco Norrlid L.	Radiation Protection Dosimetry	2016	Article	https://www.scopus.com/inward/record.uri?eid=2-s2.0-84992499910&doi=10.1093%2frpd%2fncv510&partnerID=40&md5=339506a536bb67ff4f98a5602942cb9f	Scopus
	‘The public perception of the role, importance, and vulnerability of seagrass. A case study from the Great Barrier Reef’	Losciale R.; Hay R.; Rasheed M.; Heron S.	Environmental Development	2022	Article	https://www.scopus.com/inward/record.uri?eid=2-s2.0-85139724704&doi=10.1016%2fj.envdev.2022.100757&partnerID=40&md5=d97d171464cd83545f81e6b8794ddd9f	Scopus
	The business value of best practice process mineralogy	Lotter N.O.; Baum W.; Reeves S.; Arrué C.; Bradshaw D.J.	Minerals Engineering	2018	Review	https://www.scopus.com/inward/record.uri?eid=2-s2.0-85020377829&doi=10.1016%2fj.mineng.2017.05.008&partnerID=40&md5=afb510b5a7f5170f7959f903e675c54f	Scopus
	Examining the perceptions and behaviors of gambian adults in response to COVID-19 social mitigation strategies	Lowe M.	Pan African Medical Journal	2020	Article	https://www.scopus.com/inward/record.uri?eid=2-s2.0-85100247355&doi=10.11604%2fpamj.2020.37.238.25925&partnerID=40&md5=5bcf9a6b5dd836da56c781ca9d3f83dc	Scopus
	Factors affecting the innovation potential of smallholder farmers in the Caribbean Community	Lowitt K.; Hickey G.M.; Saint Ville A.; Raeburn K.; Thompson-Colón T.; Laszlo S.; Phillip L.E.	Regional Environmental Change	2015	Article	https://www.scopus.com/inward/record.uri?eid=2-s2.0-84941996735&doi=10.1007%2fs10113-015-0805-2&partnerID=40&md5=9d552dbce189dbb4b9705e6932d703d9	Scopus
	Posttraumatic reactions to psychosis: A qualitative analysis	Lu W.; Mueser K.T.; Rosenberg S.D.; Yanos P.T.; Mahmoud N.	Frontiers in Psychiatry	2017	Article	https://www.scopus.com/inward/record.uri?eid=2-s2.0-85025465047&doi=10.3389%2ffpsyt.2017.00129&partnerID=40&md5=8dadb8e04cf18cac807c127c948c6d07	Scopus
	Linking animal diseases and social instability	Lubroth J.; El Idrissi A.; Myers L.; Hasibra M.; Black P.; Burgeon D.	OIE Revue Scientifique et Technique	2017	Article	https://www.scopus.com/inward/record.uri?eid=2-s2.0-85039437126&doi=10.20506%2frst.36.2.2665&partnerID=40&md5=ea202191c775835b15537eabb877b94e	Scopus
	DO YOU TRUST OUR PUBLIC PROTECTION? EXPLORING ITS MODERATING EFFECT IN THE RELATIONSHIP BETWEEN PERCEIVED SUSCEPTIBILITY AND FLOOD PREPAREDNESS INTENTION	M.R., Ridzuan, Mohd Rozaimy; J.R., Razali, Jamal Rizal; J., Soon-Yew, Ju; N.A.S.B.A., Rahman, Noor Amira Syazwani Binti Abd; L., Kong, Laikuan; N.M., Yusof, Norhidayah Md	Journal of Sustainability Science and Management	2024	Article		Scopus
	Building resilient communities through social capital in cities: Reflections from city of Harare, Zimbabwe	Mabaso, E		2024	Book chapter		Scopus
	Pandemic Preparedness: A Scoping Review of Best and Worst Practices from COVID-19	Maccaro A.; Audia C.; Stokes K.; Masud H.; Sekalala S.; Pecchia L.; Piaggio D.	Healthcare (Switzerland)	2023	Review	https://www.scopus.com/inward/record.uri?eid=2-s2.0-85172209957&doi=10.3390%2fhealthcare11182572&partnerID=40&md5=a8a1886f70ca9604110b509a92d84e12	Scopus
	The Fukushima nuclear power plant disaster and perceptions of health risk communication: A case study	Maeno R.; Pearse W.; Sendall M.C.	Journal of Health, Safety and Environment	2014	Article	https://www.scopus.com/inward/record.uri?eid=2-s2.0-84947202286&partnerID=40&md5=a9e23286ea59d6ae6c1aec729e9fe953	Scopus
	How a major incident plan can be used in an acute healthcare setting	Makin S.; Smith L.; McDevitt K.	BMJ military health	2020	Article	https://www.scopus.com/inward/record.uri?eid=2-s2.0-85085528783&doi=10.1136%2fjramc-2018-000926&partnerID=40&md5=f28b582bbfb07d1d0e1f1f219a54ac30	Scopus
	Drivers of response to extreme weather warnings among marine fishermen	Malakar K.; Mishra T.; Patwardhan A.	Climatic Change	2018	Article	https://www.scopus.com/inward/record.uri?eid=2-s2.0-85053048931&doi=10.1007%2fs10584-018-2284-1&partnerID=40&md5=084a11062b848b6d9c36c94492c35c91	Scopus
	An approach for detection of malicious node using fuzzy based trust levels in manet	Manoj V.; Raghavendiran N.; Mohammed Aaqib M.; Vijayan R.	ACWR 2011 - Proceedings of the International Conference on Wireless Technologies for Humanitarian Relief	2011	Conference paper	https://www.scopus.com/inward/record.uri?eid=2-s2.0-84860795547&doi=10.1145%2f2185216.2185337&partnerID=40&md5=bc36b79c63e268354872851866261dfc	Scopus
	Fiber reinforced cementitious matrix (FRCM)-advanced composite material and emerging technology for retrofitting concrete and masonry buildings	Mantegazza G.; Gatti A.; Barbieri A.	Proceedings of the 3rd International Conference on Bridge Maintenance, Safety and Management - Bridge Maintenance, Safety, Management, Life-Cycle Performance and Cost	2006	Conference paper	https://www.scopus.com/inward/record.uri?eid=2-s2.0-56749163177&doi=10.1201%2fb18175-459&partnerID=40&md5=f89fde2b5443005d09fae84496c8aa19	Scopus
	Digital extension and farmers' adoption of climate adaptation technology: An empirical analysis of China	Mao, H; Chai, Y; Shao, X; Chang, X	Land Use Policy	2024	Article		Scopus
	Mapping the research landscape of social capital and resilience: A bibliometric analysis	Mardiansyah, I; Sumardjo, S; Sarwoprasodjo, S; Herawati, T	Multidisciplinary Reviews	2024	Article		Scopus
	Medical planning considerations in consequence management.	Marghella P.D.	Frontiers of health services management	2002	Article	https://www.scopus.com/inward/record.uri?eid=2-s2.0-0036731677&doi=10.1097%2f01974520-200207000-00003&partnerID=40&md5=04a204d3df408802cc38de4b7d9426a9	Scopus
	Analysis of human behavioral attributes in improving disaster evacuation strategy of mount merapi	Mariai Asih A.; Novia Rubbyarta E.; Maya Sopha B.	MATEC Web of Conferences	2018	Conference paper	https://www.scopus.com/inward/record.uri?eid=2-s2.0-85054314134&doi=10.1051%2fmatecconf%2f201820401005&partnerID=40&md5=8646fd69849592c8f84d8aa92920a78f	Scopus
	Cross-sectional study of Ebola virus disease preparedness among National Health Service hospital trusts in England	Martin T.C.S.; Chand M.A.; Bogue P.; Aryee A.; Mabey D.; Douthwaite S.D.; Reece S.; Stoller P.; Price N.M.	Journal of Hospital Infection	2015	Article	https://www.scopus.com/inward/record.uri?eid=2-s2.0-84938286029&doi=10.1016%2fj.jhin.2015.04.021&partnerID=40&md5=b1735081a209650da945035b0cc20902	Scopus
	A new look at water transport regulation in plants	Martínez-Vilalta J.; Poyatos R.; Aguadé D.; Retana J.; Mencuccini M.	New Phytologist	2014	Article	https://www.scopus.com/inward/record.uri?eid=2-s2.0-84906942165&doi=10.1111%2fnph.12912&partnerID=40&md5=c2269392aab1ac8a7ac579056e122d9a	Scopus
	PARTICIPATION AND DISASTER RISK MANAGEMENT: EXPERIENCE FROM PUERTAS NEGRAS IN VALPARAISO, CHILE; [PARTICIPACIÓN Y GESTIÓN DEL RIESGO DE DESASTRE: EXPERIENCIA DE PUERTAS NEGRAS EN VALPARAÍSO, CHILE]	Mateluna F.; González M.C.; Díaz R.	Revista de Estudios Latinoamericanos sobre Reduccion del Riesgo de Desastres	2019	Article	https://www.scopus.com/inward/record.uri?eid=2-s2.0-85125951761&doi=10.55467%2freder.v3i2.35&partnerID=40&md5=fea6b1456b34cb33f3b2b72694c2f89d	Scopus
	How to handle PR disasters? An examination of the impact of communication response type and failure attributions on consumer perceptions	Mattila A.S.	Journal of Services Marketing	2009	Article	https://www.scopus.com/inward/record.uri?eid=2-s2.0-68149174859&doi=10.1108%2f08876040910965548&partnerID=40&md5=1392e2d41cefdb85c5e4628df5c1a4c2	Scopus
	The Role of Sense of Coherence and Social Capital on Perceived Risk: The Salutogenic Model Approach on Flood Survivors in Indonesia	Maulana H.; Gumelar G.; Irianda G.	IOP Conference Series: Earth and Environmental Science	2021	Conference paper	https://www.scopus.com/inward/record.uri?eid=2-s2.0-85120413238&doi=10.1088%2f1755-1315%2f884%2f1%2f012017&partnerID=40&md5=ebfd2af304268821dd3087ee63471fd8	Scopus
	From disaster response planning to e-resilience: A literature review	Maurer F.; Lechner U.	27th Bled eConference: eEcosystems - Proceedings	2014	Conference paper	https://www.scopus.com/inward/record.uri?eid=2-s2.0-84961359336&partnerID=40&md5=8898fac91f35a6ef5bedf9d14ca303fb	Scopus
	Triage of Scarce Critical Care Resources in COVID-19 An Implementation Guide for Regional Allocation: An Expert Panel Report of the Task Force for Mass Critical Care and the American College of Chest Physicians	Maves R.C.; Downar J.; Dichter J.R.; Hick J.L.; Devereaux A.; Geiling J.A.; Kissoon N.; Hupert N.; Niven A.S.; King M.A.; Rubinson L.L.; Hanfling D.; Hodge J.G., Jr.; Marshall M.F.; Fischkoff K.; Evans L.E.; Tonelli M.R.; Wax R.S.; Seda G.; Parrish J.S.; Truog R.D.; Sprung C.L.; Christian M.D.	Chest	2020	Review	https://www.scopus.com/inward/record.uri?eid=2-s2.0-85086735705&doi=10.1016%2fj.chest.2020.03.063&partnerID=40&md5=15fc40d1980eea1945031b8772309882	Scopus
	Preparation for the next major incident: Are we ready? Comparing major trauma centres and other hospitals	Mawhinney J.A.; Roscoe H.W.; Stannard G.A.J.; Tillman S.R.; Freemantle N.; Cosker T.D.	Emergency Medicine Journal	2021	Article	https://www.scopus.com/inward/record.uri?eid=2-s2.0-85106896838&doi=10.1136%2femermed-2020-209767&partnerID=40&md5=a0bb6ff0520e778bb4e1a7dbd3782b2c	Scopus
	International Non-State Humanitarian Actors outside of the International Legal System: Can there be any Legal Consequences for Humanitarian Actors?	McArdle S.; Shucksmith-Wesley C.	Journal of Conflict and Security Law	2021	Article	https://www.scopus.com/inward/record.uri?eid=2-s2.0-85122341395&doi=10.1093%2fjcsl%2fkrab018&partnerID=40&md5=0d440bcca8a118e966102b4a8b1e068d	Scopus
	Understanding wildfire mitigation and preparedness in the context of extreme wildfires and disasters	McCaffrey S.; McGee T.K.; Coughlan M.; Tedim F.	Extreme Wildfire Events and Disasters: Root Causes and New Management Strategies	2019	Book chapter	https://www.scopus.com/inward/record.uri?eid=2-s2.0-85088918159&doi=10.1016%2fB978-0-12-815721-3.00008-4&partnerID=40&md5=d60299ba64b86056c34a457a98134933	Scopus
	Social science research related to wildfire management: An overview of recent findings and future research needs	McCaffrey S.; Toman E.; Stidham M.; Shindler B.	International Journal of Wildland Fire	2013	Review	https://www.scopus.com/inward/record.uri?eid=2-s2.0-84873597918&doi=10.1071%2fWF11115&partnerID=40&md5=18f78434b2a24e8d2cacab452347f008	Scopus
	Rebuilding lives: Psychological trauma and growth in the aftermath of a catastrophic Australian bushfire	McCormack L.; Sillick T.	WIT Transactions on the Built Environment	2017	Book chapter	https://www.scopus.com/inward/record.uri?eid=2-s2.0-85031301598&doi=10.2495%2fDMAN170091&partnerID=40&md5=c031d3d38b9738213c3e1c3fea07eec6	Scopus
	Social connectedness: A potential aetiological factor in the development of child post-traumatic stress disorder	McDermott B.; Berry H.; Cobham V.	Australian and New Zealand Journal of Psychiatry	2012	Article	https://www.scopus.com/inward/record.uri?eid=2-s2.0-84861687893&doi=10.1177%2f0004867411433950&partnerID=40&md5=2798c3838715b5f5056c9450d48f84e9	Scopus
	Supporting children's recovery from bushfires: Stakeholders' views about the impact of a community-based intervention program on children	McGill N.; Curtin M.; Hodgins G.; Parnell T.; Verdon S.; Crockett J.; Davison W.R.	Australian Journal of Rural Health	2023	Article	https://www.scopus.com/inward/record.uri?eid=2-s2.0-85176922866&doi=10.1111%2fajr.13060&partnerID=40&md5=7f3a603ca7abba88182c50d7722f8945	Scopus
	Evaluation of community leaders’ perception regarding Alerta Rio, the warning system for landslides caused by heavy rains in Rio de Janeiro	Melo P.O.; de Britto R.M.; Fontainha T.C.; Leiras A.; Bandeira R.A.M.	Natural Hazards	2017	Article	https://www.scopus.com/inward/record.uri?eid=2-s2.0-85028347342&doi=10.1007%2fs11069-017-3023-z&partnerID=40&md5=cc2f2d59cd9f3f0c1a636ee41da8b51d	Scopus
	Smoke on the hill: A comparative study of wildfire and two communities	Mendez S.R.; Carroll M.S.; Blatner K.A.; Findley A.J.; Walker G.B.; Daniels S.E.	Western Journal of Applied Forestry	2003	Article	https://www.scopus.com/inward/record.uri?eid=2-s2.0-0037242758&partnerID=40&md5=bc97479af9e607f8a64b7a3ff8ac155f	Scopus
	Disaster planning for vulnerable populations: Mental health	Mendez T.B.	Critical Care Nursing Clinics of North America	2010	Review	https://www.scopus.com/inward/record.uri?eid=2-s2.0-78649383534&doi=10.1016%2fj.ccell.2010.10.001&partnerID=40&md5=8bc15962dae11bb0460d97fc5ad28fc9	Scopus
	Information, trust and confidence: a framework to understand public risk perceptions after wildfires in China	Meng, D; Hu, J; Zhetao, F	Proceedings of the International ISCRAM Conference	2025	Conference paper		Scopus
	“They did not care about us”: How a lack of pandemic preparedness created long-term distrust and dissatisfaction among New York City transit workers	Merdjanoff, A; Meltzer, G; Hagen, D; Herzog, S; Cziner, M; Gershonâ€™, R	Journal of Emergency Management	2025	Article		Scopus
	Trust Influences Response to Public Health Messages during a Bioterrorist Event	Meredith L.S.; Eisenman D.P.; Rhodes H.; Ryan G.; Long A.	Journal of Health Communication	2007	Article	https://www.scopus.com/inward/record.uri?eid=2-s2.0-34248545275&doi=10.1080%2f10810730701265978&partnerID=40&md5=670326fdedc1dd57983e3513c1545ce8	Scopus
	The colonialand postcolonial roots of ethnonationalism in tuvalu	Michael G.	Journal of the Polynesian Society	2012	Conference paper	https://www.scopus.com/inward/record.uri?eid=2-s2.0-84865407765&doi=10.15286%2fjps.121.2.129-150&partnerID=40&md5=4a483160eba5636c214408dd07d46d5e	Scopus
	Public trust in the aftermath of natural and na-technological disasters: Hurricane Katrina and the Fukushima Daiichi nuclear incident	Miller D.S.	International Journal of Sociology and Social Policy	2016	Article	https://www.scopus.com/inward/record.uri?eid=2-s2.0-84975068230&doi=10.1108%2fIJSSP-02-2015-0030&partnerID=40&md5=e7826f51feef97c714497f2b87b066ba	Scopus
	When There Are No Therapists: A Psychoeducational Group for People Who Have Experienced Social Disasters	Miller J.; Wang X.	Smith College Studies in Social Work	2018	Article	https://www.scopus.com/inward/record.uri?eid=2-s2.0-85041286902&doi=10.1080%2f00377317.2018.1404293&partnerID=40&md5=a75d4cb55dd1356e2b737666c645a629	Scopus
	Homeowners' Perceptions of Seismic Building Performance and Implications for Preparedness in New Zealand	Miranda C.; Becker J.S.; Toma C.L.; Vinnell L.J.	Natural Hazards Review	2023	Article	https://www.scopus.com/inward/record.uri?eid=2-s2.0-85144572544&doi=10.1061%2f%28ASCE%29NH.1527-6996.0000600&partnerID=40&md5=b9602b2c9ed5eb35472ca4efe36d2e25	Scopus
	Exploring civic engagement dynamics during emergencies: an empirical study into key drivers	Mishor E.; Vigoda-Gadot E.; Mizrahi S.	Policy and Politics	2023	Article	https://www.scopus.com/inward/record.uri?eid=2-s2.0-85173991929&doi=10.1332%2f030557321X16886470793447&partnerID=40&md5=8717668c38267c2be694b2c04f77db4b	Scopus
	Are emergency care nurses prepared for chemical, biological, radiological, nuclear or explosive incidents?	Mitchell C.J.; Kernohan W.G.; Higginson R.	International Emergency Nursing	2012	Article	https://www.scopus.com/inward/record.uri?eid=2-s2.0-84862672788&doi=10.1016%2fj.ienj.2011.10.001&partnerID=40&md5=2b9da6f627a771e885da862c36c43bad	Scopus
	Community resilience of women in rural areas of Lempira in the Republic of Honduras; Resiliencia comunitaria de las mujeres de las zonas rurales de Lempira en la República de Honduras	Miyamoto, J; Nakazawa, M	Poblacion y Salud en Mesoamerica	2024	Article		Scopus
	Applying social network analysis to evaluate preparedness through coordination and trust in emergency management	Mohammadfam I.; Bastani S.; Golmohamadi R.; Saei A.; Es-Haghi M.	Environmental Hazards	2015	Article	https://www.scopus.com/inward/record.uri?eid=2-s2.0-84944222182&doi=10.1080%2f17477891.2015.1080654&partnerID=40&md5=c01587d8fbe82bec6786c942a0ce4dcc	Scopus
	A hybrid mcdm approach towards resilient sourcing	Mohammed A.; Yazdani M.; Oukil A.; Santibanez Gonzalez E.D.R.	Sustainability (Switzerland)	2021	Article	https://www.scopus.com/inward/record.uri?eid=2-s2.0-85102524786&doi=10.3390%2fsu13052695&partnerID=40&md5=de6410e521883a1598737ee1ea259459	Scopus
	Rural households’ resilience to the adverse impacts of climate variability and food insecurity in the North-eastern highlands of Ethiopia	Mohammed, U; Bazezew, A; Bantigegen, S	Heliyon	2024	Article		Scopus
	Survey on routing protocols on mobile adhoc networks	Mohandas G.; Silas S.; Sam S.	Proceedings - 2013 IEEE International Multi Conference on Automation, Computing, Control, Communication and Compressed Sensing, iMac4s 2013	2013	Conference paper	https://www.scopus.com/inward/record.uri?eid=2-s2.0-84880095303&doi=10.1109%2fiMac4s.2013.6526467&partnerID=40&md5=7ea5608c11481ce57d691b130ce20cac	Scopus
	How vulnerability and trust interact during extreme events: Insights for human service agencies and organizations	Montgomery K.; Jordens C.F.C.; Little M.	Administration and Society	2008	Article	https://www.scopus.com/inward/record.uri?eid=2-s2.0-51649115089&doi=10.1177%2f0095399708321670&partnerID=40&md5=d998051cefbba0eeb4064d5d1c24a22d	Scopus
	“In Montana, you're only a week away from a drought”: Ranchers’ perspectives on flood irrigation and beaver mimicry as drought mitigation strategies	Moore M.A.; McEvoy J.	Rangelands	2022	Article	https://www.scopus.com/inward/record.uri?eid=2-s2.0-85134306010&doi=10.1016%2fj.rala.2022.03.004&partnerID=40&md5=f230939248b11f311abced8c194e8fe6	Scopus
	Trust Quantification in a Collaborative Drone System with Intelligence-driven Edge Routing	Morel A.E.; Ufuktepe E.; Grant C.; Elfrink S.; Qu C.; Calyam P.; Palaniappan K.	Proceedings of IEEE/IFIP Network Operations and Management Symposium 2023, NOMS 2023	2023	Conference paper	https://www.scopus.com/inward/record.uri?eid=2-s2.0-85164743785&doi=10.1109%2fNOMS56928.2023.10154317&partnerID=40&md5=bb7c2abab4a539b2fcaf2ea64fb8302a	Scopus
	The power of communities in coping with natural disasters: The case of El Morro, Chile	Moreno J.	Proceedings of the 6th International Disaster and Risk Conference: Integrative Risk Management - Towards Resilient Cities, IDRC Davos 2016	2016	Conference paper	https://www.scopus.com/inward/record.uri?eid=2-s2.0-85055767832&partnerID=40&md5=9849632880167c4ba076133a936f3af6	Scopus
	Human–dog relationships during the COVID-19 pandemic: booming dog adoption during social isolation	Morgan L.; Protopopova A.; Birkler R.I.D.; Itin-Shwartz B.; Sutton G.A.; Gamliel A.; Yakobson B.; Raz T.	Humanities and Social Sciences Communications	2020	Article	https://www.scopus.com/inward/record.uri?eid=2-s2.0-85096567276&doi=10.1057%2fs41599-020-00649-x&partnerID=40&md5=577cbbeb61a4e915798475faf8564e76	Scopus
	The scientific-community interface over the fifteen-year eruptive episode of Tungurahua Volcano, Ecuador	Mothes P.A.; Yepes H.A.; Hall M.L.; Ramón P.A.; Steele A.L.; Ruiz M.C.	Journal of Applied Volcanology	2015	Article	https://www.scopus.com/inward/record.uri?eid=2-s2.0-84962109938&doi=10.1186%2fs13617-015-0025-y&partnerID=40&md5=61ce39a2351120b24a8905e52c541da1	Scopus
	Towards a people centred early warning and disaster response system in Samoa: The use of ict by Samoans during disaster	Mow I.C.; Sasa H.; Shields C.; Fitu L.	Electronic Journal of Information Systems in Developing Countries	2017	Article	https://www.scopus.com/inward/record.uri?eid=2-s2.0-85021428951&doi=10.1002%2fj.1681-4835.2017.tb00594.x&partnerID=40&md5=1c0aa6fbe1e8a1ced8776154a15affd4	Scopus
	Determinants of access and utilisation of seasonal climate information services among smallholder farmers in Makueni County, Kenya	Muema E.; Mburu J.; Coulibaly J.; Mutune J.	Heliyon	2018	Article	https://www.scopus.com/inward/record.uri?eid=2-s2.0-85056159542&doi=10.1016%2fj.heliyon.2018.e00889&partnerID=40&md5=687f5365fa08667a8c15b54c9cc6d253	Scopus
	Preliminary Public Engagement Plan and Typology of Communication Dynamics for CCS Gundih Pilot Project in Indonesia	Mulyasari F.; Ahadi M.N.; Harahap A.K.; Lestari P.; Ahmad P.; Sungkowo A.; Triwardani R.; Yogafanny E.; Utami A.; Setyowati R.; Sule M.R.; Kadir W.G.A.	GHGT 2018 - 14th International Conference on Greenhouse Gas Control Technologies	2018	Conference paper	https://www.scopus.com/inward/record.uri?eid=2-s2.0-85099783047&partnerID=40&md5=051139dc45996cf6316b97cdf7ce7274	Scopus
	Psychological and experiential factors affecting climate change perception: Learnings from a transnational empirical study and implications for framing climate-related flood events	Munoz-Carrier G.; Thomsen D.; Pickering G.J.	Environmental Research Communications	2020	Article	https://www.scopus.com/inward/record.uri?eid=2-s2.0-85090018806&doi=10.1088%2f2515-7620%2fab89f9&partnerID=40&md5=b896b58efbe3d4a0ca026bb1c0ff84bb	Scopus
	Usability issues in security (Transcript of discussion)	Murayama Y.	Lecture Notes in Computer Science (including subseries Lecture Notes in Artificial Intelligence and Lecture Notes in Bioinformatics)	2012	Conference paper	https://www.scopus.com/inward/record.uri?eid=2-s2.0-84870824070&doi=10.1007%2f978-3-642-35694-0_19&partnerID=40&md5=275ff2de260cf5f029b5acab4b6522cd	Scopus
	DECIDO: EviDEnce and Cloud for more InformeD and effective pOlicies	Mureddu F.; Di Bernardo R.	CEUR Workshop Proceedings	2021	Conference paper	https://www.scopus.com/inward/record.uri?eid=2-s2.0-85122654850&partnerID=40&md5=fa5ad64cd06b2e85df918172c9a83743	Scopus
	Trusting Government to Mitigate a New Hazard: The Case of Oklahoma Earthquakes	Murphy H.; Greer A.; Wu H.-C.	Risk, Hazards and Crisis in Public Policy	2018	Article	https://www.scopus.com/inward/record.uri?eid=2-s2.0-85045877667&doi=10.1002%2frhc3.12141&partnerID=40&md5=b9df89e6fec20f72b62b2f6de1c1225b	Scopus
	Trust Aware Privacy Preserving Routing Protocol for Wireless Adhoc Network	Murugeshwari B.; Jothi D.S.J.; Hemalatha B.; Pari S.N.	International Journal of Engineering Trends and Technology	2022	Article	https://www.scopus.com/inward/record.uri?eid=2-s2.0-85139750244&doi=10.14445%2f22315381%2fIJETT-V70I9P236&partnerID=40&md5=2ab6a223d9591e91782a68c883d7d5d9	Scopus
	A Comparative Analysis of Social Capital for Reducing the Effect of Disaster on Social Vulnerabilities in South-West Coastal Bangladesh: A Social Exchange Theory Approach	Musabbir M.B.; Akter S.; Rahman M.M.	Agriculture and Climatic Issues in South Asia: Geospatial Applications	2023	Book chapter	https://www.scopus.com/inward/record.uri?eid=2-s2.0-85180040975&doi=10.1201%2f9781003377825-13&partnerID=40&md5=8e95bc30a326ede23b95b8d718e0feed	Scopus
	Local community perceptions on landscape change, ecosystem services, climate change, and livelihoods in Gonarezhou national park, Zimbabwe	Musakwa W.; Mpofu E.; Nyathi N.A.	Sustainability (Switzerland)	2020	Article	https://www.scopus.com/inward/record.uri?eid=2-s2.0-85086372455&doi=10.3390%2fsu12114610&partnerID=40&md5=5210dc80860c4822a6ed1185e8de0a7f	Scopus
	Adolescents’ Opinions on COVID-19 Vaccine Hesitancy: Hints toward Enhancing Pandemic Preparedness in the Future	Muscillo A.; Lombardi G.; Sestini E.; Garbin F.; Tambone V.; Campanozzi L.L.; Pin P.	Vaccines	2023	Article	https://www.scopus.com/inward/record.uri?eid=2-s2.0-85160546701&doi=10.3390%2fvaccines11050967&partnerID=40&md5=a60d92dd5ff6b4f8cc2503705f8444ea	Scopus
	TOWARDS CONCEPTUAL MODEL OF SOCIAL MEDIA USE FOR FLASH FLOOD PREPAREDNESS IN KLANG VALLEY	Mustakeng N.N.; Maarop N.; Illias N.H.; Samy G.N.; Magalingam P.; Kamaruddin N.	Journal of Theoretical and Applied Information Technology	2022	Article	https://www.scopus.com/inward/record.uri?eid=2-s2.0-85139474458&partnerID=40&md5=2b7802df49fca66efbfd77195f0e6a46	Scopus
	Thinking about Fuel Management: The Potential of Integrative Complexity Theory to Inform Design of Communication about Fuel Management Used To Reduce Wildfire Risk	Mylek M.R.; Schirmer J.	Society and Natural Resources	2019	Article	https://www.scopus.com/inward/record.uri?eid=2-s2.0-85064751413&doi=10.1080%2f08941920.2019.1597232&partnerID=40&md5=dbabefd0bcac7a35eeec01f51875734e	Scopus
	Seismic performance of concrete encased steel buildings with riveted joints	Naderi M.; Butterworth J.W.; Clifton G.C.	9th US National and 10th Canadian Conference on Earthquake Engineering 2010, Including Papers from the 4th International Tsunami Symposium	2010	Conference paper	https://www.scopus.com/inward/record.uri?eid=2-s2.0-84867178925&partnerID=40&md5=5b6fa40a744d8bac07171009b7dc7efc	Scopus
	Privacy-Security Considerations and Adversarial Attacks on Remote Sensing With GANs	Nagne, A; Awate, P; Kathar, S		2025	Book chapter		Scopus
	The impact of world bank policies on indigenous communities	Nahmad S.	Neoliberalism and Commodity Production in Mexico	2012	Book chapter	https://www.scopus.com/inward/record.uri?eid=2-s2.0-84905877940&partnerID=40&md5=7e2e7808cdda088a296777fa702ca79f	Scopus
	Planning for disasters and responding to catastrophes: Error of the third type in disaster policy and planning	Naim K.	International Journal of Public Policy	2008	Article	https://www.scopus.com/inward/record.uri?eid=2-s2.0-55749083736&doi=10.1504%2fIJPP.2008.020985&partnerID=40&md5=c8e5a28f85f70760be998dd3e323373e	Scopus
	Fireside tales: Understanding experiences of previous eruptions among other factors that influence the decision to evacuate from eruptive activity of Volcán de Fuego	Naismith A.K.; Armijos M.T.; Escobar E.A.B.; Chigna W.; Watson I.M.	Volcanica	2020	Article	https://www.scopus.com/inward/record.uri?eid=2-s2.0-85103213276&doi=10.30909%2fvol.03.02.205226&partnerID=40&md5=e29126053e65979b57f6803cf1aaecf8	Scopus
	Patterns of utilization of residential spaces affected by the tsunami in donggala regency	Najib M.; Mulyati A.; Astha A.M.Y.	IOP Conference Series: Earth and Environmental Science	2022	Conference paper	https://www.scopus.com/inward/record.uri?eid=2-s2.0-85145162674&doi=10.1088%2f1755-1315%2f1075%2f1%2f012046&partnerID=40&md5=5c2dea207348b03ce4bc9553938ad42a	Scopus
	Toward mitigating actions: Risk communication regarding natural disaster	Nakayachi K.	Journal of Disaster Research	2014	Review	https://www.scopus.com/inward/record.uri?eid=2-s2.0-84907447337&doi=10.20965%2fjdr.2014.p0638&partnerID=40&md5=1dd4538e7b4c807975fb150e93aff3d0	Scopus
	Research on risk evaluation of agent management projects based on clustering methodology	Nansheng P.; Changming J.	Proceedings of International Conference on Risk Management and Engineering Management	2008	Conference paper	https://www.scopus.com/inward/record.uri?eid=2-s2.0-57849137534&doi=10.1109%2fICRMEM.2008.96&partnerID=40&md5=a6e1e5245c0cb0ca80e626cea406e2a8	Scopus
	Preparing Australia for future pandemics: strengthening trust, social capital and resilience	Narayanasamy, S; Pedrana, A; Gibney, K; Gibbs, L; Hellard, M	Medical Journal of Australia	2025	Article		Scopus
	Shoot desiccation and hydraulic failure in temperate woody angiosperms during an extreme summer drought	Nardini A.; Battistuzzo M.; Savi T.	New Phytologist	2013	Article	https://www.scopus.com/inward/record.uri?eid=2-s2.0-84884413299&doi=10.1111%2fnph.12288&partnerID=40&md5=8ffc366b63d6057c1ddedf6945d4eb32	Scopus
	Trade-offs between leaf hydraulic capacity and drought vulnerability: Morpho-anatomical bases, carbon costs and ecological consequences	Nardini A.; Pedà G.; Rocca N.L.	New Phytologist	2012	Article	https://www.scopus.com/inward/record.uri?eid=2-s2.0-84867399354&doi=10.1111%2fj.1469-8137.2012.04294.x&partnerID=40&md5=17628337a307e3faa2dee05b3e1536f2	Scopus
	Climate solution or corporate co-optation? US and Canadian publics' views on agricultural gene editing	Nawaz S.; Satterfield T.	PLoS ONE	2022	Review	https://www.scopus.com/inward/record.uri?eid=2-s2.0-85126851222&doi=10.1371%2fjournal.pone.0265635&partnerID=40&md5=3a5c4f0da826e72dc5449257c3256849	Scopus
	Analyzing Influential Factors to Flood Resilience in the Northern Flood- Prone Rural Areas of Bangladesh	Nayem Z.; Hossain M.S.; Al Nayeem A.; Rahaman M.A.	Climate Change Management	2021	Book chapter	https://www.scopus.com/inward/record.uri?eid=2-s2.0-85113886028&doi=10.1007%2f978-3-030-77259-8_16&partnerID=40&md5=1fbf8836cb3ba1e5350b08ceb9890771	Scopus
	Risk and Crisis Communication During the COVID-19 Pandemic: Muddled Messages	Ndlela M.N.	Risk and Crisis Communication During the COVID-19 Pandemic: Muddled Messages	2023	Book	https://www.scopus.com/inward/record.uri?eid=2-s2.0-85170991636&doi=10.4324%2f9781003401827&partnerID=40&md5=7bfc142b0dee82360bb2967f228417d1	Scopus
	'Any prediction is better than none'? A study of the perceptions of fire behaviour analysis users in Australia	Neale T.; Vergani M.; Begg C.; Kilinc M.; Wouters M.; Harris S.	International Journal of Wildland Fire	2021	Article	https://www.scopus.com/inward/record.uri?eid=2-s2.0-85119274149&doi=10.1071%2fWF21100&partnerID=40&md5=249b2e51f9d038c4bb0b75eaeb0b38cf	Scopus
	Russians' attitudes towards global risks: Socio-demographic and psychological factors affecting people's perception of threats	NESTIK T.A.; ZADORIN I.V.	Monitoring Obshchestvennogo Mneniya: Ekonomicheskie i Sotsial'nye Peremeny	2020	Article	https://www.scopus.com/inward/record.uri?eid=2-s2.0-85096942661&doi=10.14515%2fMONITORING.2020.5.1700&partnerID=40&md5=8a3cd32c714e08feabf9fbb73119ebb4	Scopus
	Exploring the effectiveness of humanitarian NGO-private sector collaborations - Interesting & unlikely alliances?	Nevraumont R.	Proceedings of the 6th International Disaster and Risk Conference: Integrative Risk Management - Towards Resilient Cities, IDRC Davos 2016	2016	Conference paper	https://www.scopus.com/inward/record.uri?eid=2-s2.0-85055850568&partnerID=40&md5=1a43adea5ad9a904eae89560638e2fe0	Scopus
	Locked into a permanent position of vulnerability? Farmers’ trust and social capital with the government from Critical Disaster Studies perspectives	Nguyen-Trung K.; Uekusa S.; Matthewman S.	Natural Hazards	2024	Article	https://www.scopus.com/inward/record.uri?eid=2-s2.0-85182464999&doi=10.1007%2fs11069-023-06383-2&partnerID=40&md5=3832886e8a0bad48b08f6a358b1c3812	Scopus
	The Utility of Community Health Workers in Disaster Preparedness, Recovery, and Resiliency	Nicholls K.; Picou J.S.; Curtis J.; Lowman J.A.	Journal of Applied Social Science	2015	Article	https://www.scopus.com/inward/record.uri?eid=2-s2.0-84938235635&doi=10.1177%2f1936724415587046&partnerID=40&md5=0b794d39ae5d057568ad1c7bc2faf7eb	Scopus
	A study of heat related illness preparedness in homeless veterans	Nicolay M.; Brown L.M.; Johns R.; Ialynytchev A.	International Journal of Disaster Risk Reduction	2016	Article	https://www.scopus.com/inward/record.uri?eid=2-s2.0-84975246732&doi=10.1016%2fj.ijdrr.2016.05.009&partnerID=40&md5=9882eaf2bbdcda2fa563328a48cef9bc	Scopus
	Preliminary study of impact based forecast implementation in Pandeglang District	Ninggar R.D.; Widomurti L.; Kharisma S.; Anggoro M.D.	IOP Conference Series: Earth and Environmental Science	2020	Conference paper	https://www.scopus.com/inward/record.uri?eid=2-s2.0-85092421447&doi=10.1088%2f1755-1315%2f561%2f1%2f012033&partnerID=40&md5=41747f04c6e149acec4439ea7ce62ea9	Scopus
	Pregnant Women's Awareness of Social Capital in the Great East Japan Earthquake-Affected Areas of Miyagi Prefecture: The Japan Environment and Children's Study	Nishigori H.; Nishigori T.; Sakurai K.; Mizuno S.; Obara T.; Metoki H.; Watanabe Z.; Iwama N.; Ishikuro M.; Tatsuta N.; Nishijima I.; Sugawara J.; Kuriyama S.; Fujiwara I.; Arima T.; Nakai K.; Takahashi F.; Yaegashi N.	Disaster Medicine and Public Health Preparedness	2017	Article	https://www.scopus.com/inward/record.uri?eid=2-s2.0-85009766688&doi=10.1017%2fdmp.2016.150&partnerID=40&md5=5cfb617914b638eae83308ebe21263d4	Scopus
	How risk communication can contribute to sharing accurate health information for individual decision-making: An empirical study from fukushima during a post-emergency period	Nishizawa M.	SpringerBriefs in Applied Sciences and Technology	2018	Book chapter	https://www.scopus.com/inward/record.uri?eid=2-s2.0-85049780528&doi=10.1007%2f978-3-319-74098-0_6&partnerID=40&md5=1c06ab1bb13eff9f2378cd2f0f31783f	Scopus
	Waterlogging induced loss and damage assessment of urban households in the monsoon period: a case study of Dhaka, Bangladesh	Nithila A.N.; Shome P.; Islam I.	Natural Hazards	2022	Article	https://www.scopus.com/inward/record.uri?eid=2-s2.0-85113399195&doi=10.1007%2fs11069-021-05003-1&partnerID=40&md5=bedf2ef175a7acad2825817580b93bf3	Scopus
	What does the public want police to do during pandemics? A national experiment	Nix J.; Ivanov S.; Pickett J.T.	Criminology and Public Policy	2021	Article	https://www.scopus.com/inward/record.uri?eid=2-s2.0-85099391391&doi=10.1111%2f1745-9133.12535&partnerID=40&md5=5122eaaf6957097d2ceddb9d31106aeb	Scopus
	Community preparedness to flood disaster in Johor, Malaysia	Noor Diyana F.A.; Fakhru'L-Razi A.; Aini M.S.; Ahmad Azan R.; Mohd Muhaimin R.W.	IOP Conference Series: Earth and Environmental Science	2020	Conference paper	https://www.scopus.com/inward/record.uri?eid=2-s2.0-85089151722&doi=10.1088%2f1755-1315%2f479%2f1%2f012015&partnerID=40&md5=f2568b9a983d4fae45865881576a4d49	Scopus
	Understanding German farmers’ intention to adopt drought insurance	Nordmeyer E.F.; Mußhoff O.	Journal of Environmental Management	2023	Article	https://www.scopus.com/inward/record.uri?eid=2-s2.0-85170432097&doi=10.1016%2fj.jenvman.2023.118866&partnerID=40&md5=07655093d6cbcf0cdcbad96402f41498	Scopus
	Assessment of farmers’ resilience to drought and its influencing components: the case of Fars Province, Iran	Nouri, M; Nooripoor, M; Hayati, D; Sharifzadeh, M; Warner, L; Woosnam, K; Yazdanpanah, M	Climate and Development	2025	Article		Scopus
	Identifying community liquefaction catastrophe preparedness in North Birobuli subdistrict, Central of Sulawesi	Novarita, A; Putra, E; Maliki, R	IOP Conference Series: Earth and Environmental Science	2024	Conference paper		Scopus
	Layered sensing to enhance situational awareness	Nowak M.	2008 International Symposium on Collaborative Technologies and Systems, CTS'08	2008	Conference paper	https://www.scopus.com/inward/record.uri?eid=2-s2.0-50949098828&doi=10.1109%2fCTS.2008.4543913&partnerID=40&md5=e31371f9039a8a73f984fd442712f5c4	Scopus
	Model of Tsunami preparedness for Indonesian Tsunami prone areas communities	Nurhayaty A.; Wimbarti S.; Triatmadja R.; Hastjarjo T.D.	Journal of Disaster Research	2015	Article	https://www.scopus.com/inward/record.uri?eid=2-s2.0-84943394770&doi=10.20965%2fjdr.2015.p0957&partnerID=40&md5=fa78657be87e4e3aa23558eb6f598d19	Scopus
	Conflict, war, and famine in childhood: Risks and resilience for social development	Oberg C.N.; Hodges H.R.; Masten A.S.	The Wiley-Blackwell Handbook of Childhood Social Development	2022	Book chapter	https://www.scopus.com/inward/record.uri?eid=2-s2.0-85141929245&doi=10.1002%2f9781119679028.ch10&partnerID=40&md5=90c22f9ba6ba2df5c34eaa0444736cfc	Scopus
	The influences of residents’ evacuation patterns in the 2016 Kumamoto earthquake on public risk perceptions and trust toward authorities	Ohtomo S.; Kimura R.; Hirata N.	Journal of Disaster Research	2017	Article	https://www.scopus.com/inward/record.uri?eid=2-s2.0-85037531982&doi=10.20965%2fjdr.2017.p1139&partnerID=40&md5=f054c1556dddffb369892ad81e026620	Scopus
	Initial lessons on design, response, and recovery from the 2016 Kaikoura earthquake	Ojala D.	11th National Conference on Earthquake Engineering 2018, NCEE 2018: Integrating Science, Engineering, and Policy	2018	Conference paper	https://www.scopus.com/inward/record.uri?eid=2-s2.0-85085510477&partnerID=40&md5=f9f12afbe6802198dafcb2519dd8ec63	Scopus
	Effective Cross-National Respectful Partnerships: A Case Study of Peace Corps’ Volunteer Covid-19 Volunteer Evacuation	Olsen J.K.	Annals of Global Health	2022	Article	https://www.scopus.com/inward/record.uri?eid=2-s2.0-85133663368&doi=10.5334%2faogh.3696&partnerID=40&md5=a80e030beb796af378491e1c7da84b12	Scopus
	Retrofitting a historic building envelope for disaster resilience and sustainability	Olshesky J.	Advances in Hurricane Engineering: Learning from Our Past - Proceedings of the 2012 ATC and SEI Conference on Advances in Hurricane Engineering	2013	Conference paper	https://www.scopus.com/inward/record.uri?eid=2-s2.0-84887464426&partnerID=40&md5=2cf932227ebede9797fea9b1387c0ff5	Scopus
	The accident at TEPCO's Fukushima-Daiichi Nuclear Power Station: What went wrong and what lessons are universal?	Omoto A.	Nuclear Instruments and Methods in Physics Research, Section A: Accelerators, Spectrometers, Detectors and Associated Equipment	2013	Article	https://www.scopus.com/inward/record.uri?eid=2-s2.0-84888307234&doi=10.1016%2fj.nima.2013.04.017&partnerID=40&md5=6e612b9cfcfe24017ffa7a6415f7c90f	Scopus
	Advancing Climate Resilience Through Integrated Environmental Literacy and Community-Led Governance in the Cross River Estuary, Nigeria	Opeh, P; Agbor, C; Etan, M; Ogbor, C; Monity, F; Ifon, H; Ogbin, I	Egyptian Journal of Aquatic Biology and Fisheries	2025	Article		Scopus
	Critical success factors for community-based post-disaster housing reconstruction projects in the pre-construction stage in Indonesia	Ophiyandri T.; Amaratunga D.; Pathirage C.; Keraminiyage K.	International Journal of Disaster Resilience in the Built Environment	2013	Article	https://www.scopus.com/inward/record.uri?eid=2-s2.0-84879373609&doi=10.1108%2fIJDRBE-03-2013-0005&partnerID=40&md5=faf27877c695ebb51351fe40e36b05c7	Scopus
	Indigenous Weather Forecasting Systems: Implication to Agricultural Activities in Gog District, Southwest Ethiopia	Opiew A.O.; Ayal D.; Getahun A.B.	Handbook of Climate Change Management: Research, Leadership, Transformation	2021	Book chapter	https://www.scopus.com/inward/record.uri?eid=2-s2.0-85161956554&doi=10.1007%2f978-3-030-57281-5_175&partnerID=40&md5=c3d7546e4a66b472bbd5a82c42f1500c	Scopus
	Flight Crew Decision-Making	Orasanu J.M.	Crew Resource Management, Second Edition	2010	Book chapter	https://www.scopus.com/inward/record.uri?eid=2-s2.0-79957946510&doi=10.1016%2fB978-0-12-374946-8.10005-6&partnerID=40&md5=ec2cfbbbea606211fbe41e924420f4d5	Scopus
	Validation of the SCEC broadband platform simulations for bridge seismic demand assessment	Oreb J.; Novak M.Š.; Bijelić N.	Proceedings of the International Conference on Natural Hazards and Infrastructure	2019	Conference paper	https://www.scopus.com/inward/record.uri?eid=2-s2.0-85104437153&partnerID=40&md5=2cf84b3922e06a5497b23b34e9bb3ed1	Scopus
	Resilience in care organisations: challenges in maintaining support for vulnerable people in Europe during the Covid-19 pandemic	Orru K.; Nero K.; Nævestad T.-O.; Schieffelers A.; Olson A.; Airola M.; Kazemekaityte A.; Lovasz G.; Scurci G.; Ludvigsen J.; de los Rios Pérez D.A.	Disasters	2021	Article	https://www.scopus.com/inward/record.uri?eid=2-s2.0-85120627606&doi=10.1111%2fdisa.12526&partnerID=40&md5=3ed7d86f07ae5f7e870204ab1ed714c3	Scopus
	Underinsurance in cyclone and flood environments: A case study in Cairns, Queensland	Osbaldison N.; McShane C.; Oleszek R.	Australian Journal of Emergency Management	2019	Article	https://www.scopus.com/inward/record.uri?eid=2-s2.0-85091698321&partnerID=40&md5=9fc826b0e5b5707fd7f6a8a5130e5b5e	Scopus
	When Voting Becomes Protest: Mapping Determinants of Collective Action Onto Voting Behavior	Otjes S.; Stroebe K.; Postmes T.	Social Psychological and Personality Science	2020	Article	https://www.scopus.com/inward/record.uri?eid=2-s2.0-85074100052&doi=10.1177%2f1948550619872482&partnerID=40&md5=e8c244bccabc3ff4186208e1670bbfad	Scopus
	Public perception of water re-use: building trust in alternative water sources in Malmesbury, South Africa	Owen G.; Chitonge H.	Water SA	2022	Article	https://www.scopus.com/inward/record.uri?eid=2-s2.0-85135187046&doi=10.17159%2fwsa%2f2022.v48.i3.3872&partnerID=40&md5=593059da409aedafdb0b63b032e8b475	Scopus
	Community-Based Outbreak Investigation And Response: Enhancing Preparedness, Public Health Capacity, And Equity	Oza S.; Chen F.; Selser V.; Clougherty M.M.; Dale K.D.; Johnson J.I.; Brock-Fisher T.; Seung K.J.; Bourdeaux M.	Health Affairs	2023	Article	https://www.scopus.com/inward/record.uri?eid=2-s2.0-85150000799&doi=10.1377%2fhlthaff.2022.01257&partnerID=40&md5=ea8f35c1eadf7991c7680551a3ef4564	Scopus
	Resilience measurement for environmental shocks and stressors: scale development and psychometric assessment for coastal urban informal settlements in Fiji and Indonesia	Oza, H; Salinger, A; Taruc, R; Tela, A; Barker, S; Leder, K; Freeman, M; Clasen, T; Sinharoy, S	BMC Global and Public Health	2025	Article		Scopus
	Social Capital and Its Psychological Consequences on Consumer Resilience–A Mediated Moderation Model	Ozanne, L; Prayag, G; Chowdhury, M	Journal of Consumer Affairs	2025	Article		Scopus
	Assessment of vulnerability and resilience of school education to climate-induced hazards: a review	Pal A.; Tsusaka T.W.; Nguyen T.P.L.; Ahmad M.M.	Development Studies Research	2023	Review	https://www.scopus.com/inward/record.uri?eid=2-s2.0-85159644053&doi=10.1080%2f21665095.2023.2202826&partnerID=40&md5=9b69d49cf21a98ffe64c8ab0dcb3b760	Scopus
	Coming of leaf age: Control of growth by hydraulics and metabolics during leaf ontogeny	Pantin F.; Simonneau T.; Muller B.	New Phytologist	2012	Review	https://www.scopus.com/inward/record.uri?eid=2-s2.0-84866411696&doi=10.1111%2fj.1469-8137.2012.04273.x&partnerID=40&md5=edbe225f325566f4c5a5ce5ccd78c15d	Scopus
	Assessing the Effects of Citizen Climate Literacy and Attitudes on Their ‘Greening’ Behaviour in a Climate Change Hotspot Region of the Eastern Mediterranean	Papagiannaki, K; Kotroni, V; Lagouvardos, K	Climate	2024	Article		Scopus
	Understanding community resilience during the drinking water contamination event on Oahu, Hawaii, 2021–2022: a mixed mode approach	Parasram, V; Smith, A; Bolduc, M; Rayman, J; Poniatowski, A; Mintz, N; Jarvis, M; Troeschel, A; Miko, S; Surasi, K	BMC Public Health	2024	Article		Scopus
	Factors influencing the public intention to use renewable energy technologies in South Korea: Effects of the fukushima nuclear accident	Park E.; Ohm J.Y.	Energy Policy	2014	Article	https://www.scopus.com/inward/record.uri?eid=2-s2.0-84890312875&doi=10.1016%2fj.enpol.2013.10.037&partnerID=40&md5=a896ca53265bdc53d8a68c2a5718e4f7	Scopus
	The effectiveness of national and EU-level civil protection systems: evidence from 17 member states	Parker C.F.; Persson T.; Widmalm S.	Journal of European Public Policy	2019	Article	https://www.scopus.com/inward/record.uri?eid=2-s2.0-85057865013&doi=10.1080%2f13501763.2018.1523219&partnerID=40&md5=ec31cd2c63cb9fa72c13720a40095c48	Scopus
	Warnings for Hurricane Irma: Trust of warning type and perceptions of self-efficacy and susceptibility	Parker J.A.; Whitmer D.E.; Sims V.K.	Proceedings of the Human Factors and Ergonomics Society	2018	Conference paper	https://www.scopus.com/inward/record.uri?eid=2-s2.0-85072755053&partnerID=40&md5=8bb07295bc4aab20c9816f4417854214	Scopus
	Innovation and change: Influences of pre-disaster library leadership in a post-disaster environment	Parker S.E.	Advances in Library Administration and Organization	2012	Article	https://www.scopus.com/inward/record.uri?eid=2-s2.0-84886477134&doi=10.1108%2fS0732-0671%282012%290000031006&partnerID=40&md5=f6204e0ddb05a5f1672c319ea15af0e1	Scopus
	Dirty the waters: Mothers’ experience of a chemical disaster in West Virginia, USA	Parsons E.E.; Diamond E.	WIT Transactions on the Built Environment	2019	Conference paper	https://www.scopus.com/inward/record.uri?eid=2-s2.0-85104156202&doi=10.2495%2fDMAN190071&partnerID=40&md5=9570f31cb84ec818b03314c4fb5f6638	Scopus
	What Do the Residents of Flood-Risk Areas in the UK Understand About Community Resilience? A Cross-Sectional Study	Patel S.S.	Advanced Sciences and Technologies for Security Applications	2022	Book chapter	https://www.scopus.com/inward/record.uri?eid=2-s2.0-85138621014&doi=10.1007%2f978-3-031-07992-4_3&partnerID=40&md5=f2bdd2efb4dffec3b4273641a08e23a5	Scopus
	Preparing for natural hazards: The role of community trust	Paton D.	Disaster Prevention and Management: An International Journal	2007	Article	https://www.scopus.com/inward/record.uri?eid=2-s2.0-34250377949&doi=10.1108%2f09653560710758323&partnerID=40&md5=583ee78f6dd5f465d86c846fc60526f8	Scopus
	Risk communication and natural hazard mitigation: How trust influences its effectiveness	Paton D.	International Journal of Global Environmental Issues	2008	Article	https://www.scopus.com/inward/record.uri?eid=2-s2.0-39749138238&doi=10.1504%2fIJGENVI.2008.017256&partnerID=40&md5=3bcf55d1068fdb782ddab669676d8ad2	Scopus
	Increasing community potential to manage earthquake impacts: The role of social and cultural factors	Paton D.; Jang L.-J.	Earthquakes: Triggers, Environmental Impact and Potential Hazards	2012	Book chapter	https://www.scopus.com/inward/record.uri?eid=2-s2.0-84896174195&partnerID=40&md5=3722f3cc97f22f67d3eb33668a5fe911	Scopus
	The development and use of Community Engagement Theory to inform readiness interventions for natural hazard events	Paton, D; Becker, J; Johnston, D; Buergelt, P; Tedim, F; Jang, L	Australasian Journal of Disaster and Trauma Studies	2024	Article		Scopus
	Transformative approaches to disaster risk reduction: Social, societal, and environmental contributions to post-disaster capacity building	Paton, D; Buergelt, P; Becker, J; Hudson-Doyle, E; Jang, L; Johnston, D; Tedim, F	Australasian Journal of Disaster and Trauma Studies	2024	Article		Scopus
	The impact of social capital on the resilience of flood-prone communities: The case study of northern Iran	Pazhuhan (Panahandeh Khah) M.; Amirzadeh M.; Värnik R.; Pietrzykowski M.; Lopez-Carr D.; Azadi H.	Environmental Development	2023	Article	https://www.sciencedirect.com/science/article/pii/S2211464523001021	Scopus
	Communicating public health advice after a chemical spill: Results from national surveys in the United Kingdom and Poland	Pearce J.M.; James Rubin G.; Amlôt R.; Wessely S.; Brooke Rogers M.	Disaster Medicine and Public Health Preparedness	2013	Article	https://www.scopus.com/inward/record.uri?eid=2-s2.0-84888314470&doi=10.1001%2fdmp.2012.56&partnerID=40&md5=1878f3a866e87c8620aeaa4fd984d94c	Scopus
	Considerations of the Impact of Seismic Strong Ground Motions in Northern Oltenia (Romania) on Some Indicators of Sustainable Development Characterization of the Region from a Security Perspective	Peptan C.; Holt A.G.; Iana S.A.; Sfinteș C.; Iov C.A.; Mărcău F.C.	Sustainability (Switzerland)	2023	Article	https://www.scopus.com/inward/record.uri?eid=2-s2.0-85170260578&doi=10.3390%2fsu151712865&partnerID=40&md5=33ce6964edae1289edef74cf961e8ac5	Scopus
	Community perceptions on challenges and solutions to implement an Aedes aegypti control project in Ponce, Puerto Rico (USA)	Pérez-Guerra C.L.; Rosado-Santiago C.; Ramos S.A.; Marrero K.M.; González-Zeno G.; Miranda-Bermúdez J.; Ortíz-Ortíz M.; Rivera-Amill V.; Waterman S.; Paz-Bailey G.; Sánchez-González L.	PLoS ONE	2023	Article	https://www.scopus.com/inward/record.uri?eid=2-s2.0-85152629982&doi=10.1371%2fjournal.pone.0284430&partnerID=40&md5=e301b6b9d8c600320404b3d84266fa3c	Scopus
	Merapi's sacred advice as a warning of the volcanic eruption disaster	Permana S.A.	International Journal of Innovation, Creativity and Change	2020	Article	https://www.scopus.com/inward/record.uri?eid=2-s2.0-85083068246&partnerID=40&md5=7fdd771699b19c7f3df4f3d0168e81d0	Scopus
	Chapter 4 Practical Proxies for Tidal Marsh Ecosystem Services. Application to Injury and Restoration	Peterson C.H.; Able K.W.; DeJong C.F.; Piehler M.F.; Simenstad C.A.; Zedler J.B.	Advances in Marine Biology	2008	Review	https://www.scopus.com/inward/record.uri?eid=2-s2.0-53049087276&doi=10.1016%2fS0065-2881%2808%2900004-7&partnerID=40&md5=d191663b765e246901f2e22101a1f08c	Scopus
	Tracing individual perceptions of media credibility in post-3.11 Japan	Petrovic S.	Asia-Pacific Journal: Japan Focus	2020	Article	https://www.scopus.com/inward/record.uri?eid=2-s2.0-85096371830&partnerID=40&md5=1b5471131b20087e83e92e3f37d4336d	Scopus
	Reaching vulnerable populations in the disaster-prone US Gulf Coast: Communicating across the crisis lifecycle	Petrun Sayers E.L.; Parker A.M.; Ramchand R.; Finucane M.L.; Parks V.; Seelam R.	American journal of disaster medicine	2019	Article	https://www.scopus.com/inward/record.uri?eid=2-s2.0-85073655421&doi=10.5055%2fajdm.2019.0323&partnerID=40&md5=d25448ecf8a5b84293118afde01a72e9	Scopus
	Reorientation of the Community-Engaged Research in the Era of COVID-19: Innovative Strategies for Adaptive Capacity Evaluation in the Vietnamese Mekong Delta	Phan L.T.; Jou S.-C.; Van Khanh D.	International Journal of Qualitative Methods	2023	Article	https://www.scopus.com/inward/record.uri?eid=2-s2.0-85171446538&doi=10.1177%2f16094069231201506&partnerID=40&md5=8b71d3321ddbadc9474d5c1626bd46af	Scopus
	Drought-mortality relationships for tropical forests	Phillips O.L.; van der Heijden G.; Lewis S.L.; López-González G.; Aragão L.E.O.C.; Lloyd J.; Malhi Y.; Monteagudo A.; Almeida S.; Dávila E.A.; Amaral I.; Andelman S.; Andrade A.; Arroyo L.; Aymard G.; Baker T.R.; Blanc L.; Bonal D.; de Oliveira T.C.A.; Chao K.; Cardozo N.D.; da Costa L.; Feldpausch T.R.; Fisher J.B.; Fyllas N.M.; Freitas M.A.; Galbraith D.; Gloor E.; Higuchi N.; Honorio E.; Jimén…	New Phytologist	2010	Article	https://www.scopus.com/inward/record.uri?eid=2-s2.0-77955161276&doi=10.1111%2fj.1469-8137.2010.03359.x&partnerID=40&md5=d6941091092a6ba1747a8d4cfd74bc0d	Scopus
	Mekong basin disease surveillance (MBDS): A trust-based network	Phommasack B.; Jiraphongsa C.; Ko Oo M.; Bond K.C.; Phaholyothin N.; Suphanchaimat R.; Ungchusak K.; Macfarlane S.B.	Emerging Health Threats Journal	2013	Article	https://www.scopus.com/inward/record.uri?eid=2-s2.0-84881131766&doi=10.3402%2fehtj.v6i0.19944&partnerID=40&md5=bc185977b4b89f7b3003e28ce2c1e515	Scopus
	Engaging Community Leaders in Sharing Local Knowledge for Emergency Preparedness to Leverage Communication and Trusted Assets for Vulnerable Populations	Piltch-Loeb R.; Bernard D.; Quiñones Vallejo B.; Harriman N.; Savoia E.	Disaster Medicine and Public Health Preparedness	2022	Article	https://www.scopus.com/inward/record.uri?eid=2-s2.0-85106605973&doi=10.1017%2fdmp.2021.103&partnerID=40&md5=3b998f1d34617ed91c8340abca50adc2	Scopus
	Reduced transpiration response to precipitation pulses precedes mortality in a piñon-juniper woodland subject to prolonged drought	Plaut J.A.; Wadsworth W.D.; Pangle R.; Yepez E.A.; Mcdowell N.G.; Pockman W.T.	New Phytologist	2013	Article	https://www.scopus.com/inward/record.uri?eid=2-s2.0-84884415307&doi=10.1111%2fnph.12392&partnerID=40&md5=55d2b2c17ba3f27451d8d0136f474a7f	Scopus
	Strategies to Overcome Legal and Socio-Cultural Barriers in Rural Disaster Recovery: Lessons From the 2016 West Virginia Floods	Poling, K; Shealy, T	Risk, Hazards and Crisis in Public Policy	2025	Article		Scopus
	Are we prepared for a deliberate release of a biological agent?	Pooransingh S.; Hawker J.	Public Health	2006	Article	https://www.scopus.com/inward/record.uri?eid=2-s2.0-33745498033&doi=10.1016%2fj.puhe.2006.02.005&partnerID=40&md5=8d2697c1c9f361e8e3bd71e5db519a82	Scopus
	Public perceptions of climate change and energy futures before and after the Fukushima accident: A comparison between Britain and Japan	Poortinga W.; Aoyagi M.; Pidgeon N.F.	Energy Policy	2013	Article	https://www.scopus.com/inward/record.uri?eid=2-s2.0-84884983216&doi=10.1016%2fj.enpol.2013.08.015&partnerID=40&md5=5a40f99e97e424d2c32a20827adfda17	Scopus
	Education to Navigate Global Power Dynamics and Conflict through the Lens of Caring	Pop L.; Morales L.	Peace Review	2023	Article	https://www.scopus.com/inward/record.uri?eid=2-s2.0-85173761133&doi=10.1080%2f10402659.2023.2263389&partnerID=40&md5=76d0c86bb0893061026bee75511f427a	Scopus
	Social Capital and Well-Being: Interrogating Vulnerabilities and Adaptive Capacities and Resilience in Disaster-Prone Communities in the Philippines	Porio, E; See, J		2024	Book chapter		Scopus
	The Challenges of Vaccine Trial Participation among Underserved and Hard-to-Reach Communities: An Internal Expert Consultation of the VACCELERATE Consortium	Poulimeneas D.; Koniordou M.; Kousi D.; Merakou C.; Kopsidas I.; Tsopela G.C.; Argyropoulos C.D.; Themistocleous S.C.; Shiamakkides G.; Constantinou M.; Alexandrou A.; Noula E.; Nearchou A.; Salmanton-García J.; Stewart F.A.; Heringer S.; Albus K.; Álvarez-Barco E.; Macken A.; Di Marzo R.; Luis C.; Valle-Simón P.; Askling H.H.; Hellemans M.; Spivak O.; Davis R.J.; Azzini A.M.; Barta I.; Součková …	Vaccines	2023	Article	https://www.scopus.com/inward/record.uri?eid=2-s2.0-85180716602&doi=10.3390%2fvaccines11121784&partnerID=40&md5=e8e5a2b2f1bdaea478abff311ac5ce8d	Scopus
	Blockchain empowered disaster recovery framework	Pour F.S.A.; Tatar U.; Gheorghe A.V.	International Journal of System of Systems Engineering	2022	Article	https://www.scopus.com/inward/record.uri?eid=2-s2.0-85132197818&doi=10.1504%2fijsse.2022.123308&partnerID=40&md5=058d4d22bb74ff1d842503637fc8e06b	Scopus
	Enhancing Resilience from Pandemics in Urban and Rural Settlements of Nakhon Ratchasima Province, Northeastern Thailand	Prasartthai, C; Nitivattananon, V	International Journal of Sustainable Development and Planning	2024	Article		Scopus
	Livelihood challenges of ‘double strike’ disasters: Evidence from rural communities of southwest coastal Bangladesh during the Covid-19 pandemic and cyclone Amphan	Priodarshini R.; Biswas B.; Sánchez Higuera A.M.; Mallick B.	Current Research in Environmental Sustainability	2021	Article	https://www.scopus.com/inward/record.uri?eid=2-s2.0-85124424247&doi=10.1016%2fj.crsust.2021.100100&partnerID=40&md5=d7b6cb1a47d0fb6e639d79b388e24da0	Scopus
	Evaluation algorithm improving resilience against DDoS attack in gnutella peer-to-peer	Pu R.-F.; Ma X.-X.; Qin Z.-G.	Dianzi Keji Daxue Xuebao/Journal of the University of Electronic Science and Technology of China	2008	Article	https://www.scopus.com/inward/record.uri?eid=2-s2.0-43249111336&partnerID=40&md5=e47190603299a39b7ee2350745a0c287	Scopus
	Drivers of disaster planning among African-American households	Pudlo J.M.; Ellis W.C.; McGowen E.B., III	Disaster Prevention and Management: An International Journal	2023	Article	https://www.scopus.com/inward/record.uri?eid=2-s2.0-85176124239&doi=10.1108%2fDPM-08-2023-0187&partnerID=40&md5=ba837d40dd25fcdaeedc9455d188e5f9	Scopus
	Community revitalization in post-katrina New Orleans: A critical analysis of social capital in an African American neighborhood	Pyles L.; Cross T.	Journal of Community Practice	2008	Article	https://www.tandfonline.com/doi/pdf/10.1080/10705420802475050	Scopus
	"Man plans, God laughs": Canada's national strategy for protecting critical infrastructure	Quigley K.	Canadian Public Administration	2013	Article	https://www.scopus.com/inward/record.uri?eid=2-s2.0-84875593339&doi=10.1111%2fcapa.12007&partnerID=40&md5=a02fa3cdcb1379b930616df5bb4db17d	Scopus
	Vicarious trauma and disaster mental health: Understanding risks and promoting resilience	Quitangon G.; Evces M.R.	Vicarious Trauma and Disaster Mental Health: Understanding Risks and Promoting Resilience	2015	Book	https://www.scopus.com/inward/record.uri?eid=2-s2.0-84942279829&doi=10.4324%2f9781315761343&partnerID=40&md5=55f8b6b8bd60684d21fe796a55cbc033	Scopus
	EMS physicians as public spokespersons	Racht E.M.; Beeson J.	Emergency Medical Services: Clinical Practice and Systems Oversight: Third Edition	2021	Book chapter	https://www.scopus.com/inward/record.uri?eid=2-s2.0-85147910166&doi=10.1002%2f9781119756279.ch94&partnerID=40&md5=af81c51fd4ed54faf9d2f960d4c77f70	Scopus
	Public Understanding, Perceptions, and Information Sources about Bioterrorism: Pilot Study from the Republic of Serbia	Radovanović Nenadić U.; Teodorović S.	Health Security	2020	Article	https://www.scopus.com/inward/record.uri?eid=2-s2.0-85079783072&doi=10.1089%2fhs.2019.0046&partnerID=40&md5=b1465f93cfde363696eeafcca90c672b	Scopus
	Societal aspects of phishing	Ragucci J.W.; Robila S.A.	International Symposium on Technology and Society, Proceedings	2006	Conference paper	https://www.scopus.com/inward/record.uri?eid=2-s2.0-48249143682&doi=10.1109%2fISTAS.2006.4375893&partnerID=40&md5=8fada600974efb74c848d62e7bc1b2b3	Scopus
	Climate justice and food security: Experience from climate finance in Bangladesh	Rahaman M.A.; Rahman M.M.	Environmental Policy: An Economic Perspective	2020	Book chapter	https://www.scopus.com/inward/record.uri?eid=2-s2.0-85134629321&doi=10.1002%2f9781119402619.ch15&partnerID=40&md5=fff12114bafac7ff2c69272579eaaebf	Scopus
	Multidimensional Vulnerability Assessment for Floods: Evidence From Flood-Prone Areas of Bangladesh	Rahman, M; Tanni, K; Shobuj, I; Hossain, M; Alam, E; Al Hattaw, K; Islam, M	Journal of Flood Risk Management	2025	Article		Scopus
	Social capital in women’s cyclone preparedness, response and recovery: a case of women-headed households in Bangladesh	Rahman, S; Muhammad Yusoff, S; Md Dali, M	Open House International	2025	Article		Scopus
	Cyber security and trust: Tools for multi-agency cooperation between public authorities	Rajamäki J.; Knuuttila J.	IC3K 2015 - Proceedings of the 7th International Joint Conference on Knowledge Discovery, Knowledge Engineering and Knowledge Management	2015	Conference paper	https://www.scopus.com/inward/record.uri?eid=2-s2.0-84960954951&doi=10.5220%2f0005628803970404&partnerID=40&md5=ccb5fb7695ddfb62a5af55ace131e726	Scopus
	An investigation into the disaster management lessons learnt out of Fukushima Daiichi nuclear disaster	Ramachandran D.; Karthikeyan P.	Disaster Advances	2014	Article	https://www.scopus.com/inward/record.uri?eid=2-s2.0-84928042819&partnerID=40&md5=81cf927b30d139b69fbdbb72187ba7b0	Scopus
	DROUGHT AND QUALITY OF LIFE IN AN URBAN-RURAL AREA ACCORDING TO VULNERABLE GROUPS AND HEALTH PROFESSIONALS; [SECA E QUALIDADE DE VIDA EM UMA ZONA URBANO-RURAL SEGUNDO GRUPOS VULNERÁVEIS E PROFISSIONAIS DE SAÚDE]; [SEQUÍA Y CALIDAD DE VIDA EN ZONA URBANO-RURAL SEGÚN GRUPOS VULNERABLES Y PROFESIONALES DE SALUD]	Ramirez A.V.; Vollrath A.A.; Araya P.M.; Galaz C.P.	Ciencia y Enfermeria	2022	Article	https://www.scopus.com/inward/record.uri?eid=2-s2.0-85129458431&doi=10.29393%2fce28-2scac40002&partnerID=40&md5=bc56b341f025a6b7a01ce60c1af0c73f	Scopus
	Effectiveness of flood early warning system from the perspective of experts and three affected communities in urban areas of Pakistan	Rana I.A.; Bhatti S.S.; Jamshed A.	Environmental Hazards	2021	Article	https://www.scopus.com/inward/record.uri?eid=2-s2.0-85083550250&doi=10.1080%2f17477891.2020.1751031&partnerID=40&md5=3d4f8c8c95cd3712030d1fadb8af5387	Scopus
	A two party haptic guidance controller via a hard rein	Ranasinghe A.; Penders J.; Dasgupta P.; Althoefer K.; Nanayakkara T.	IEEE International Conference on Intelligent Robots and Systems	2013	Conference paper	https://www.scopus.com/inward/record.uri?eid=2-s2.0-84893795695&doi=10.1109%2fIROS.2013.6696341&partnerID=40&md5=790ef0823918901e63ca0cd4afc0bb54	Scopus
	Management system for disaster management	Razali N.A.M.; Md Saad N.J.A.; Hamid H.E.C.; Bakar M.R.A.; Ishak K.K.; Hasbullah N.A.; Zainudin N.M.; Ramli S.; Wahab N.	International Journal of Recent Technology and Engineering	2019	Article	https://www.scopus.com/inward/record.uri?eid=2-s2.0-85070208771&partnerID=40&md5=5052d2695c0294f0ef6b7cf956dc9a9c	Scopus
	Watery places: Stories of environmental and community renewal	Reeves J.; Hames F.; Graymore M.	Located Research: Regional Places, Transitions and Challenges	2019	Book chapter	https://www.scopus.com/inward/record.uri?eid=2-s2.0-85085412764&doi=10.1007%2f978-981-32-9694-7_15&partnerID=40&md5=f382f3fb1dac75333a6e33133a569426	Scopus
	From emergency relief to livelihood recovery: Lessons learned from post-tsunami experiences in Indonesia and India	Régnier P.; Neri B.; Scuteri S.; Miniati S.	Disaster Prevention and Management: An International Journal	2008	Article	https://www.scopus.com/inward/record.uri?eid=2-s2.0-46349093371&doi=10.1108%2f09653560810887329&partnerID=40&md5=039390c79edb342e5275225c1c568d8c	Scopus
	An analysis of the potential isomorphic elements between military reconstruction operations and emergency management recovery phase	Renken K.; Jackman A.M.; Beruvides M.	International Annual Conference of the American Society for Engineering Management 2015, ASEM 2015	2015	Conference paper	https://www.scopus.com/inward/record.uri?eid=2-s2.0-84963757987&partnerID=40&md5=2a13224da0703ad85ad6675803d86062	Scopus
	Perception of risks	Renn O.	Toxicology Letters	2004	Conference paper	https://www.scopus.com/inward/record.uri?eid=2-s2.0-1842816644&doi=10.1016%2fj.toxlet.2003.12.051&partnerID=40&md5=aefcb7a732b34c0b93cfc7d5059611fa	Scopus
	Beyond disasters creating opportunities for peace	Renner M.; Chafe Z.; Mastny L.	Worldwatch Paper	2007	Article	https://www.scopus.com/inward/record.uri?eid=2-s2.0-80051962941&partnerID=40&md5=37b60d1c423c93e117be4912fa54d262	Scopus
	High but not dry: Diverse epiphytic bromeliad adaptations to exposure within a seasonally dry tropical forest community	Reyes-García C.; Mejia-Chang M.; Griffiths H.	New Phytologist	2012	Article	https://www.scopus.com/inward/record.uri?eid=2-s2.0-84855786914&doi=10.1111%2fj.1469-8137.2011.03946.x&partnerID=40&md5=69ea5eff886cf339194fc8f0ea2a4953	Scopus
	Is there a demand for flood insurance in Vietnam? Results from a choice experiment	Reynaud A.; Nguyen M.-H.; Aubert C.	Environmental Economics and Policy Studies	2018	Article	https://www.scopus.com/inward/record.uri?eid=2-s2.0-85036497166&doi=10.1007%2fs10018-017-0207-4&partnerID=40&md5=d77c168a45b7992c3191f4e9e7142576	Scopus
	Resource Allocation: Justice and Resource Allocation in Public Health	Rhodes R.	International Encyclopedia of Public Health	2016	Book chapter	https://www.scopus.com/inward/record.uri?eid=2-s2.0-85043335650&doi=10.1016%2fB978-0-12-803678-5.00381-7&partnerID=40&md5=1be1205ec32b63ae07b721abc029abe9	Scopus
	False Alarms and Missed Events: The Impact and Origins of Perceived Inaccuracy in Tornado Warning Systems	Ripberger J.T.; Silva C.L.; Jenkins-Smith H.C.; Carlson D.E.; James M.; Herron K.G.	Risk Analysis	2015	Article	https://www.scopus.com/inward/record.uri?eid=2-s2.0-84922607294&doi=10.1111%2frisa.12262&partnerID=40&md5=2fbebf08fc1945119fef3a445b2eb35c	Scopus
	Citizen perceptions of fracking-related earthquakes: Exploring the roles of institutional failures and resource loss in Oklahoma, United States	Ritchie L.A.; Long M.A.; Leon-Corwin M.; Gill D.A.	Energy Research and Social Science	2021	Article	https://www.scopus.com/inward/record.uri?eid=2-s2.0-85112757692&doi=10.1016%2fj.erss.2021.102235&partnerID=40&md5=14638c71246ac3ac9f51a73480b79391	Scopus
	Social Capital, Community Resilience, and Faith-Based Organizations in Disaster Recovery: A Case Study of Mary Queen of Vietnam Catholic Church	Rivera J.D.; Nickels A.E.	Risk, Hazards and Crisis in Public Policy	2014	Article	https://www.scopus.com/inward/record.uri?eid=2-s2.0-85015498654&doi=10.1002%2frhc3.12050&partnerID=40&md5=c8c3bf98eabbe1b26b5fabeb5d2a7c9f	Scopus
	Addressing complexity in DNS security: A case for improved security status indication based on a trust model	Rivis M.; Asimakopoulou E.; Sotiriadis S.; Bessis N.	Proceedings - 2013 8th International Conference on P2P, Parallel, Grid, Cloud and Internet Computing, 3PGCIC 2013	2013	Conference paper	https://www.scopus.com/inward/record.uri?eid=2-s2.0-84893446983&doi=10.1109%2f3PGCIC.2013.78&partnerID=40&md5=e4102efbd89751dc20da7cb1b56fc991	Scopus
	Vulnerable groups in disasters: Solidarity and trust in government as the basis for migrant strategies in Russia during the Covid-19 pandemic; [УЯЗВИМЫЕ ГРУППЫ В ЧРЕЗВЫЧаЙНЫХ СИТУаЦИЯХ: СОЛИдаРНОСТь И дОВЕРИЕ ГОСУдаРСТВУ как ОСНОВа СТРаТЕГИЙ МИГРаНТОВ В РОССИИ ВО ВРЕМЯ ПаНдЕМИИ COVID-19]	Rocheva A.L.; Varshaver E.A.; Ivanova N.S.	Monitoring Obshchestvennogo Mneniya: Ekonomicheskie i Sotsial'nye Peremeny	2020	Article	https://www.scopus.com/inward/record.uri?eid=2-s2.0-85099699873&doi=10.14515%2fMONITORING.2020.6.1714&partnerID=40&md5=16606563cb9de3371e7c14567a174252	Scopus
	A political economy analysis of decision-making on natural disaster preparedness in Kenya	Rono-Bett K.C.	Jamba: Journal of Disaster Risk Studies	2018	Article	https://www.scopus.com/inward/record.uri?eid=2-s2.0-85047138006&doi=10.4102%2fjamba.v10i1.497&partnerID=40&md5=2c6f181787431cc39537c0ba47f9a0b8	Scopus
	Notes from the review editor	Rosenbloom S.	Journal of the American Planning Association	2012	Review	https://www.scopus.com/inward/record.uri?eid=2-s2.0-84861024285&doi=10.1080%2f01944363.2012.674874&partnerID=40&md5=d391db989e3f2bbe0caa477c38f34370	Scopus
	Social trust, risk perceptions and public acceptance of recycled water: Testing a social-psychological model	Ross V.L.; Fielding K.S.; Louis W.R.	Journal of Environmental Management	2014	Article	https://www.scopus.com/inward/record.uri?eid=2-s2.0-84896823601&doi=10.1016%2fj.jenvman.2014.01.039&partnerID=40&md5=dd9b7278e5a4b44c52e126ada368d9a5	Scopus
	A different view on human vulnerability to earthquakes: Lessons from risk perception studies	Rossetto T.; Joffe H.; Solberg C.	Advances in Natural and Technological Hazards Research	2011	Book chapter	https://www.scopus.com/inward/record.uri?eid=2-s2.0-84880995743&doi=10.1007%2f978-90-481-9455-1_20&partnerID=40&md5=56f1b9e4d69cc92e05c40035411aa35f	Scopus
	Dimensions of community mental health preparedness of disasters in Iran	Roudini J.; Khankeh H.; Witruk E.; Ebadi A.; Reschke K.; Stueck M.	Traumatic Experiences and Dyslexia	2019	Book chapter	https://www.scopus.com/inward/record.uri?eid=2-s2.0-85113895897&partnerID=40&md5=ea37fe541c4f98bdb78ade76d4f2139e	Scopus
	Trust in God: The COVID-19 Pandemic's Impact on Religiosity in China	Ruan R.; Vaughan K.R.; Han D.	Journal for the Scientific Study of Religion	2023	Article	https://www.scopus.com/inward/record.uri?eid=2-s2.0-85158088243&doi=10.1111%2fjssr.12839&partnerID=40&md5=75973e80fc735845a8aaf2473de486bd	Scopus
	Promiscuous corroboration and climate change translation: A case study from the Marshall Islands	Rudiak-Gould P.	Global Environmental Change	2012	Article	https://www.scopus.com/inward/record.uri?eid=2-s2.0-84855991749&doi=10.1016%2fj.gloenvcha.2011.09.011&partnerID=40&md5=5950dde7ba584b07672365a0eb7c6a0d	Scopus
	Public perceptions of wildfire risk and forest management in the central pine barrens of long island (USA)	Ryan R.L.; Wamsley M.B.	Australasian Journal of Disaster and Trauma Studies	2008	Article	https://www.scopus.com/inward/record.uri?eid=2-s2.0-58049182293&partnerID=40&md5=27de66c243e09255863e5cedb3f632b6	Scopus
	Direct and indirect social drivers and impacts of vector-borne diseases	Ryan S.J.; Lippi C.A.; Bardosh K.L.; Frydenlund E.F.; Gaff H.D.; Heydari N.; Wilson A.J.; Stewart-Ibarra A.M.	Population Biology of Vector-Borne Diseases	2021	Book chapter	https://www.scopus.com/inward/record.uri?eid=2-s2.0-85112337343&doi=10.1093%2foso%2f9780198853244.003.0014&partnerID=40&md5=01504a23cfd9401bfadf3275d752ea97	Scopus
	Justice and trust's role in employees’ resilience and business’ continuity: Evidence from Egypt	Saad S.K.; Elshaer I.A.	Tourism Management Perspectives	2020	Article	https://www.scopus.com/inward/record.uri?eid=2-s2.0-85086380790&doi=10.1016%2fj.tmp.2020.100712&partnerID=40&md5=5773c67a300f9015f9d7b3c7688cf104	Scopus
	Civil Service and Civil Society Collaboration: A Comparative Analysis of Disaster Management Results in China and the United States	Saban L.I.	International Journal of Public Administration	2013	Article	https://www.scopus.com/inward/record.uri?eid=2-s2.0-84875149202&doi=10.1080%2f01900692.2012.757622&partnerID=40&md5=15729d90d037501fbd3b1c69f6631a75	Scopus
	An analysis on the role of trust in digital Humanitarian actor networks	Sabou J.; Videlov S.	Proceedings of the International ISCRAM Conference	2016	Conference paper	https://www.scopus.com/inward/record.uri?eid=2-s2.0-85015783043&partnerID=40&md5=2fcdae28a6f11ab23ed0c5c708b23cd2	Scopus
	Temporal public perceptions and experiences during water service disruptions: the case of Jackson, Mississippi	Safarpour H.; Spearing L.A.	Environmental Research: Infrastructure and Sustainability	2024	Article	https://www.scopus.com/inward/record.uri?eid=2-s2.0-85182887234&doi=10.1088%2f2634-4505%2fad1bb8&partnerID=40&md5=aaa522733a31d608b5f852fe47fcaefa	Scopus
	Public perceptions of the response to the Deepwater Horizon oil spill: Personal experiences, information sources, and social context	Safford T.G.; Ulrich J.D.; Hamilton L.C.	Journal of Environmental Management	2012	Article	https://www.scopus.com/inward/record.uri?eid=2-s2.0-84866158802&doi=10.1016%2fj.jenvman.2012.08.022&partnerID=40&md5=5e45d42a792ac600d34b37febd565adf	Scopus
	APPLICABILITY OF GYRO-LUMPED PARAMETER MODEL IN IDENTIFYING HORIZONTAL IMPEDANCE FUNCTIONS OF PILE GROUPS	Saitoh M.	COMPDYN Proceedings	2023	Conference paper	https://www.scopus.com/inward/record.uri?eid=2-s2.0-85175807838&partnerID=40&md5=a5c7713f4851205b24a9253e3600b431	Scopus
	Flood risk awareness and preparedness: The role of trust in information sources	Samaddar S.; Misra B.A.; Tatano H.	Conference Proceedings - IEEE International Conference on Systems, Man and Cybernetics	2012	Conference paper	https://www.scopus.com/inward/record.uri?eid=2-s2.0-84872382860&doi=10.1109%2fICSMC.2012.6378267&partnerID=40&md5=942798bde15166185f992bb542fb21bf	Scopus
	Climate Change and Agriculture: An Economic Valuation of Flood Risk Mitigation	Saptutyningsih, E; Akhtar, R; Setyawati Dewanti, D; Anggoro, T	E3S Web of Conferences	2024	Conference paper		Scopus
	FlowJustifier: An optimized trust-based request prioritization approach for mitigation of SDN controller DDoS attacks in the IoT paradigm	Sarwar M.A.; Hussain M.; Anwar M.U.; Ahmad M.	ACM International Conference Proceeding Series	2019	Conference paper	https://www.scopus.com/inward/record.uri?eid=2-s2.0-85072811436&doi=10.1145%2f3341325.3342037&partnerID=40&md5=222d045e7f226dd7f185c4b95b5990c6	Scopus
	PROSEARCH: A protocol to simplify path discovery in critical scenarios	Satizábal C.; Páez R.; Forné J.	Lecture Notes in Computer Science (including subseries Lecture Notes in Artificial Intelligence and Lecture Notes in Bioinformatics)	2006	Conference paper	https://www.scopus.com/inward/record.uri?eid=2-s2.0-79955110795&doi=10.1007%2f11962977_13&partnerID=40&md5=9ca801354373683945cb008c3a3f979b	Scopus
	Reviews on common objectives and evaluation indicators for risk communication activities from 2011 to 2017	Sato A.; Honda K.; Ono K.; Kanda R.; Hayashi T.I.; Takeda Y.; Takebayashi Y.; Kobayashi T.; Murakami M.	PeerJ	2020	Review	https://www.scopus.com/inward/record.uri?eid=2-s2.0-85091486464&doi=10.7717%2fpeerj.9730&partnerID=40&md5=a59a26047f004e2393ba93b830c90a7e	Scopus
	The impact of social capital to improve rural households’ resilience against flooding: evidence from Iran	Savari, M; Jafari, A; Sheheytavi, A	Frontiers in Water	2024	Article		Scopus
	Gendered helping behaviors and place attachment in New Orleans' upper 9th ward	Savely J.M.	Illuminating How Identities, Stereotypes and Inequalities Matter through Gender Studies	2014	Book chapter	https://www.scopus.com/inward/record.uri?eid=2-s2.0-84931372373&doi=10.1007%2f978-94-017-8718-5_13&partnerID=40&md5=1b420e7957c568f66332ae3ce27402c2	Scopus
	Public health emergency preparedness at the local level: Results of a national survey	Savoia E.; Rodday A.M.; Stoto M.A.	Health Services Research	2009	Article	https://www.scopus.com/inward/record.uri?eid=2-s2.0-69849093737&doi=10.1111%2fj.1475-6773.2009.01009.x&partnerID=40&md5=8ce89cbb9360f09b66e9fc80778cbb19	Scopus
	Public response to the 2014 chemical spill in West Virginia: Knowledge, opinions and behaviours	Savoia E.; Stoto M.A.; Gupta R.; Wright N.; Viswanath K.	BMC Public Health	2015	Article	https://www.scopus.com/inward/record.uri?eid=2-s2.0-84939249710&doi=10.1186%2fs12889-015-2134-2&partnerID=40&md5=daa9da457a939c6dbf4a0cfd25068e2e	Scopus
	The need for general adaptive capacity—Discussing resilience with complex adaptive systems theory	Scharte, B	Risk Analysis	2025	Article		Scopus
	Discussing trust and resilience: The need for a healthy dose of distrust; 探讨信任与复原力——适度不信任的必要性; Debatir sobre confianza y resiliencia: la necesidad de una buena dosis de desconfianza	Scharte, B	Risk, Hazards and Crisis in Public Policy	2025	Article		Scopus
	Critiquing the response to the Ebola epidemic through a Primary Health Care Approach	Scott V.; Crawford-Browne S.; Sanders D.	BMC Public Health	2016	Review	https://www.scopus.com/inward/record.uri?eid=2-s2.0-84971541369&doi=10.1186%2fs12889-016-3071-4&partnerID=40&md5=d36406c118e8fca1b93ccf949e5351e0	Scopus
	Barriers to the Introduction of Artificial Intelligence to Support Communication Experts in Media and the Public Sector to Combat Fake News and Misinformation	Seböck W.; Biron B.; Lampoltshammer T.J.	Lecture Notes in Computer Science (including subseries Lecture Notes in Artificial Intelligence and Lecture Notes in Bioinformatics)	2023	Conference paper	https://www.scopus.com/inward/record.uri?eid=2-s2.0-85171564535&doi=10.1007%2f978-3-031-41617-0_5&partnerID=40&md5=d17ea08a5fd4da2f8d4ce6fdf7213ba3	Scopus
	Balancing upstream–downstream interests in flood risk management: experiences from a catchment-based approach in Austria	Seher W.; Löschner L.	Journal of Flood Risk Management	2018	Conference paper	https://www.scopus.com/inward/record.uri?eid=2-s2.0-84988329854&doi=10.1111%2fjfr3.12266&partnerID=40&md5=5e2cf1b4fb2a385f47fa5b4d1efaab46	Scopus
	Public Health Resilience Checklist for High-Consequence Infectious Diseases - Informed by the Domestic Ebola Response in the United States	Sell T.K.; Shearer M.P.; Meyer D.; Chandler H.; Schoch-Spana M.; Thomas E.; Rose D.A.; Carbone E.G.; Toner E.	Journal of Public Health Management and Practice	2018	Article	https://www.scopus.com/inward/record.uri?eid=2-s2.0-85054074462&doi=10.1097%2fPHH.0000000000000787&partnerID=40&md5=fff8384c4cd2392bea029cb6f625138a	Scopus
	Solving Social Dilemmas by Reasoning About Expectations	Sengupta A.; Cranefield S.; Pitt J.	Lecture Notes in Computer Science (including subseries Lecture Notes in Artificial Intelligence and Lecture Notes in Bioinformatics)	2022	Conference paper	https://www.scopus.com/inward/record.uri?eid=2-s2.0-85141688208&doi=10.1007%2f978-3-031-16617-4_10&partnerID=40&md5=5678bc6167dc82541fde3a576e96e714	Scopus
	Lessons learnt from communication for disaster preparedness: A study on six survivors from the great east Japan earthquake and Tsunami 2011	Shah M.F.; Sultan P.	Journal of Disaster Research	2014	Article	https://www.scopus.com/inward/record.uri?eid=2-s2.0-84907529430&doi=10.20965%2fjdr.2014.p0879&partnerID=40&md5=c4d0aa5ff3a1d6da601939bc6a67391d	Scopus
	Understanding the effects of past flood events and perceived and estimated flood risks on individuals’ voluntary flood insurance purchase behavior	Shao W.; Xian S.; Lin N.; Kunreuther H.; Jackson N.; Goidel K.	Water Research	2017	Article	https://www.scopus.com/inward/record.uri?eid=2-s2.0-85006925652&doi=10.1016%2fj.watres.2016.11.021&partnerID=40&md5=b939225b4e5a3f7adec1b3db09de9325	Scopus
	Factors affecting community-agency trust before, during and after awildfire: An Australian case study	Sharp E.A.; Thwaites R.; Curtis A.; Millar J.	Journal of Environmental Management	2013	Article	https://www.scopus.com/inward/record.uri?eid=2-s2.0-84884270471&doi=10.1016%2fj.jenvman.2013.08.037&partnerID=40&md5=fa54a5164db9fe13f637741afaeff418	Scopus
	Tornadoes, television and trust-A closer look at the influence of the local weathercaster during severe weather	Sherman-Morris K.	Environmental Hazards	2005	Article	https://www.sciencedirect.com/science/article/pii/S1464286706000222	Scopus
	Resilience and the Role of Spiritual Care	Shimazono S.	Seishin shinkeigaku zasshi = Psychiatria et neurologia Japonica	2015	Article	https://www.scopus.com/inward/record.uri?eid=2-s2.0-84979866842&partnerID=40&md5=895b2c43948694f8103355454a8c2839	Scopus
	Community Gardens as a Source of Social Capital for Earthquake Preparedness: Case Studies from Old Neighbourhoods in Kobe, Japan	Shimpo, N		2025	Book chapter		Scopus
	Public perceptions of sagebrush ecosystem management in the great basin	Shindler B.; Gordon R.; Brunson M.W.; Olsen C.	Rangeland Ecology and Management	2011	Article	https://www.scopus.com/inward/record.uri?eid=2-s2.0-79960647437&doi=10.2111%2fREM-D-10-00012.1&partnerID=40&md5=c716baea75a7977c60094956b1cf48bb	Scopus
	Factors influencing acceptability of final disposal of incinerated ash and decontaminated soil from TEPCO's Fukushima Daiichi nuclear power plant accident	Shirai K.; Takada M.; Murakami M.; Ohnuma S.; Yamada K.; Osako M.; Yasutaka T.	Journal of Environmental Management	2023	Article	https://www.scopus.com/inward/record.uri?eid=2-s2.0-85166487131&doi=10.1016%2fj.jenvman.2023.118610&partnerID=40&md5=ed341f9b38b3e38563a9b6aedff6d689	Scopus
	Building Resilience in Cultural Landscapes: Exploring the Role of Transdisciplinary and Participatory Planning in the Recovery of the Shushtar Historical Hydraulic System	Shirvani Dastgerdi A.; Kheyroddin R.	Sustainability (Switzerland)	2023	Article	https://www.scopus.com/inward/record.uri?eid=2-s2.0-85165084361&doi=10.3390%2fsu151310433&partnerID=40&md5=b90469205bd3f2f62021f643892d5714	Scopus
	On the brink: Examining preemptive indicators of preparedness inequity and social vulnerability to climate change hazards in Connecticut, USA	Shoreman-Ouimet E.; DiCairano J.; Lachlan K.; Burton C.; Walters A.; Ouimet W.; Barrett J.	International Journal of Disaster Risk Reduction	2024	Article	https://www.scopus.com/inward/record.uri?eid=2-s2.0-85183560276&doi=10.1016%2fj.ijdrr.2024.104276&partnerID=40&md5=60a37fb7d9bcd04320dbb77d814d7c0d	Scopus
	Building resilience to overheating into 1960's UK hospital buildings within the constraint of the national carbon reduction target: Adaptive strategies	Short C.A.; Lomas K.J.; Giridharan R.; Fair A.J.	Building and Environment	2012	Article	https://www.scopus.com/inward/record.uri?eid=2-s2.0-84860448222&doi=10.1016%2fj.buildenv.2012.02.031&partnerID=40&md5=99cf25f361d20a335919d0b804f25ffc	Scopus
	Post-disaster in-situ aid: factors associated with housing beneficiaries’ perceived long-term recovery	Siddiq, I; Javernick-Will, A; Kelly, K	International Journal of Disaster Risk Reduction	2025	Article		Scopus
	Survey of Emergency Department staff on disaster preparedness and training for Ebola virus disease	Siddle J.; Tolleson-Rinehart S.; Brice J.	American journal of disaster medicine	2016	Article	https://www.scopus.com/inward/record.uri?eid=2-s2.0-85021859477&doi=10.5055%2fajdm.2016.0220&partnerID=40&md5=5008e36a3c5be28ade6f0f0a29c8bbad	Scopus
	The use of social media in crisis communication	Silver A.	Risk Communication and Community Resilience	2019	Book chapter	https://www.scopus.com/inward/record.uri?eid=2-s2.0-85090894235&doi=10.4324%2f9781315110042-20&partnerID=40&md5=b5f7e423797cd1536c8e27a74b2d6f35	Scopus
	End-user satisfaction with Hurricane Dorian information in Atlantic Canada	Silver A.; Finnis J.; Behlendorf B.; Reid-Musson E.	Meteorological Applications	2022	Article	https://www.scopus.com/inward/record.uri?eid=2-s2.0-85133066435&doi=10.1002%2fmet.2078&partnerID=40&md5=2acbec2231d0ba8c5c354cb0801f83ec	Scopus
	Fostering the use of rainwater for off-season small-scale irrigation in arid and semi-arid areas of Ethiopia	Simane B.; Tulu T.; Lantideru A.; Dawit D.	Rainwater-Smart Agriculture in Arid and Semi-Arid Areas: Fostering the Use of Rainwater for Food Security, Poverty Alleviation, Landscape Restoration and Climate Resilience	2017	Book chapter	https://www.scopus.com/inward/record.uri?eid=2-s2.0-85043730391&doi=10.1007%2f978-3-319-66239-8_8&partnerID=40&md5=a487ea4ff4fe73fe55fca7abec970e1a	Scopus
	Louisiana residents' self-reported lack of information following the Deepwater Horizon oil spill: Affects on seafood consumption and risk perception	Simon-Friedt B.R.; Howard J.L.; Wilson M.J.; Gauthe D.; Bogen D.; Nguyen D.; Frahm E.; Wickliffe J.K.	Journal of Environmental Management	2016	Article	https://www.scopus.com/inward/record.uri?eid=2-s2.0-84973363985&doi=10.1016%2fj.jenvman.2016.05.030&partnerID=40&md5=0699a5bf4bc6cf55034cd08bd1060a50	Scopus
	Disaster law: Emerging thresholds	Singh A.	Disaster Law: Emerging Thresholds	2017	Book	https://www.scopus.com/inward/record.uri?eid=2-s2.0-85041028700&doi=10.4324%2f9781315102931&partnerID=40&md5=21cab14fe0797dcef9d08cab808883e0	Scopus
	Earthquake and resultant apocalypse of Shimla city	Singh H.; Siwach P.S.	International Journal of Risk Assessment and Management	2018	Article	https://www.scopus.com/inward/record.uri?eid=2-s2.0-85055861093&doi=10.1504%2fijram.2018.10016900&partnerID=40&md5=7e3ed4068df88d32e1ad9c2cf1402069	Scopus
	Navigating Post-Pandemic Destination Marketing Communication: A Synthesis of Crisis Communication and Tourism Disaster Management Theories	Singh, S; Nicely, A; Day, J; Cai, L; Lehto, X		2025	Book chapter		Scopus
	Visualizing the cascading impacts of multi-hazards in three selected barangays in the Quinali A Watershed, Albay, Philippines	Singson, K; Pulhin, J; Villamayor, M; Anders, C; Peras, R; Grefalda, L; Sabino, L; Garcia, J; Pulhin, F	SciEnggJ	2025	Article		Scopus
	Enhancing the analysis of rural community resilience: Evidence from community land ownership	Skerratt S.	Journal of Rural Studies	2013	Article	https://www.scopus.com/inward/record.uri?eid=2-s2.0-84875586419&doi=10.1016%2fj.jrurstud.2013.02.003&partnerID=40&md5=8d63b377adcaf508e0a46e3aa9c7f9b4	Scopus
	UK healthcare staff experiences and perceptions of a mass casualty terrorist incident response: A mixed-methods study	Skryabina E.; Betts N.; Reedy G.; Riley P.; Amlôt R.	Emergency Medicine Journal	2021	Article	https://www.scopus.com/inward/record.uri?eid=2-s2.0-85096073631&doi=10.1136%2femermed-2019-208966&partnerID=40&md5=5c8c226463aca0c703d9b91a14cb48cd	Scopus
	Civil-military cooperation in disaster preparedness: Information sharing and support in Lithuania	Smaliukiene R.; Giedraityte V.; Sibeko A.; Alekna M.	Journal of Security and Sustainability Issues	2020	Article	https://www.scopus.com/inward/record.uri?eid=2-s2.0-85087377172&doi=10.9770%2fjssi.2020.9.3%2833%29&partnerID=40&md5=35451687a20e933f1fb2422db4dd658a	Scopus
	The role of trust in international cooperation in crisis areas: A comparison of german and US-American NGO partnership strategies	Smith L.R.; Schwegler U.	Organizational Trust: A Cultural Perspective	2010	Book chapter	https://www.scopus.com/inward/record.uri?eid=2-s2.0-84861004124&doi=10.1017%2fCBO9780511763106.012&partnerID=40&md5=996f6c7fe5ad29be6b85435b1c8822d5	Scopus
	Root stress and nitrogen deposition: Consequences and research priorities	Smithwick E.A.H.; Eissenstat D.M.; Lovett G.M.; Bowden R.D.; Rustad L.E.; Driscoll C.T.	New Phytologist	2013	Review	https://www.scopus.com/inward/record.uri?eid=2-s2.0-84872160382&doi=10.1111%2fnph.12081&partnerID=40&md5=06b7e73fd33982ee8179b04032a27792	Scopus
	How agricultural producers use local knowledge, climate information, and on-farm “experiments” to address drought risk	Snitker, A; Yung, L; Metcalf, E; Bocinsky, R; Hassanein, N; Jensco, K; Smith, A; Schuver, A	Agriculture and Human Values	2024	Article		Scopus
	Flood perception and mitigation: The role of severity, agency, and experience in the purchase of flood protection, and the communication of flood information	Soane E.; Schubert I.; Challenor P.; Lunn R.; Narendran S.; pollard S.	Environment and Planning A	2010	Article	https://www.scopus.com/inward/record.uri?eid=2-s2.0-78650386332&doi=10.1068%2fa43238&partnerID=40&md5=582e9cc9905f3ca5187552c62e9cc46f	Scopus
	Learning from the COVID-19 Pandemic: Implications on Education, Environment, and Lifestyle	Sobti R.C.; Sobti V.; Sobti A.	Learning from the COVID-19 Pandemic: Implications on Education, Environment, and Lifestyle	2023	Book	https://www.scopus.com/inward/record.uri?eid=2-s2.0-85165401787&doi=10.1201%2f9781003358916&partnerID=40&md5=27c60cbf70a75fbd70703c3ef025c11b	Scopus
	Healthcare Challenges in Disaster-Prone Riverine Islands: A Study of Sirajgonj, Bangladesh	Sohel, M; Jamil, S; Obaidullah, M; Babul, H; Ali, H; Hossen, M; Salim Uddin, M; Ahsan, T; Farzana Eva, N	International Journal of Community Well-Being	2024	Article		Scopus
	International Nursing: Caring in Nursing Leadership—A Meta-ethnography from the Nurse Leader’s Perspective	Solbakken R.; Bergdahl E.; Rudolfsson G.; Bondas T.	Nursing Administration Quarterly	2018	Article	https://www.scopus.com/inward/record.uri?eid=2-s2.0-85054896684&doi=10.1097%2fNAQ.0000000000000314&partnerID=40&md5=4d4a16690ee9205c8a6eaafd8bc92731	Scopus
	Collective trauma: Wider ramifications	Somasundaram D.	International Perspectives on Traumatic Stress: Theory, Access, and Mental Health Services	2016	Book chapter	https://www.scopus.com/inward/record.uri?eid=2-s2.0-85029935769&partnerID=40&md5=27d050b62b358303f5c833f103592a40	Scopus
	Blockchain for disaster recovery: Enhancing resilience, coordination, and trust in crisis management	Sowmya, G; Sridevi, R; Rao, K		2025	Book chapter		Scopus
	Organizational Support Networks and Relational Resilience after the 2010/11 Earthquakes in Canterbury, New Zealand	Stevenson J.R.; Conradson D.	Social Network Analysis of Disaster Response, Recovery, and Adaptation	2017	Book chapter	https://www.scopus.com/inward/record.uri?eid=2-s2.0-85024376249&doi=10.1016%2fB978-0-12-805196-2.00011-X&partnerID=40&md5=59f921ce27681a57e3be01d8988b221a	Scopus
	Putting people at the centre of tornado warnings: How perception analysis can cut fatalities	Stokoe R.M.	International Journal of Disaster Risk Reduction	2016	Article	https://www.scopus.com/inward/record.uri?eid=2-s2.0-84966293695&doi=10.1016%2fj.ijdrr.2016.04.004&partnerID=40&md5=b4a66effea90c89f76de437581c7500d	Scopus
	Risk reduction through community-based monitoring: the vigías of Tungurahua, Ecuador	Stone J.; Barclay J.; Simmons P.; Cole P.D.; Loughlin S.C.; Ramón P.; Mothes P.	Journal of Applied Volcanology	2014	Article	https://www.scopus.com/inward/record.uri?eid=2-s2.0-84964987496&doi=10.1186%2fs13617-014-0011-9&partnerID=40&md5=b93692019ba9a1ed2697b8a20b4feed7	Scopus
	Analyzing human trust of autonomous systems in hazardous environments	Stormont D.P.	AAAI Workshop - Technical Report	2008	Conference paper	https://www.scopus.com/inward/record.uri?eid=2-s2.0-66149161791&partnerID=40&md5=eaaf812cd4a7ee3bc389a9eba1069854	Scopus
	Regionalization in local public health systems: Variation in rationale, implementation, and impact on public health preparedness	Stoto M.A.	Public Health Reports	2008	Article	https://www.scopus.com/inward/record.uri?eid=2-s2.0-53049088241&doi=10.1177%2f003335490812300405&partnerID=40&md5=9cffe784a511f4e228de107c2207a31a	Scopus
	Ontological security and technological hazards and disasters	Straub, A; Ritchie, L		2024	Book chapter		Scopus
	A legacy of recreancy?: Perceptions of routinized governmental failure in Jackson, MS	Straub, A; Ritchie, L; Gill, D; Fullerton, A; Boyle, E; Kersen, T	International Journal of Disaster Risk Reduction	2025	Article		Scopus
	Fukushima: Nuclear operators' response; [Fukushima: Reaktionen der kernkraftwerksbetreiber]	Stricker L.	ATW - Internationale Zeitschrift fur Kernenergie	2012	Review	https://www.scopus.com/inward/record.uri?eid=2-s2.0-84879095745&partnerID=40&md5=98aae8ae90112df5efdf27817d6b7632	Scopus
	Impact of trust in flood prevention projects on public risk perception: An analysis based on questionnaire in Yangtze River Basin	Su Y.; Zhang M.-H.; Gao L.-L.; Li N.	Journal of Natural Disasters	2008	Article	https://www.scopus.com/inward/record.uri?eid=2-s2.0-49849099022&partnerID=40&md5=6bcc172ba7d10107da53f95bd4a5012c	Scopus
	Institutional Framework for the Science-Policy Interaction	Šucha V.; Dewar M.	Science for Policy Handbook	2020	Book chapter	https://www.scopus.com/inward/record.uri?eid=2-s2.0-85107960921&doi=10.1016%2fB978-0-12-822596-7.00003-6&partnerID=40&md5=e153a9b425f0592ad3ab8e31a5f34335	Scopus
	Social Capital in Disaster Management: A Systematic Literature Review of Research Trends from 1998 to 2019	Susanto I.W.; Kusumasari B.; Santoso A.D.; Bafadhal O.M.	Indonesian Journal of Geography	2023	Review	https://www.scopus.com/inward/record.uri?eid=2-s2.0-85172701659&doi=10.22146%2fijg.71572&partnerID=40&md5=d4ae4e0e04321685bbb1a5dd25d67142	Scopus
	Longitudinal Risk Communication: A Research Agenda for Communicating in a Pandemic	Sutton J.; Rivera Y.; Sell T.K.; Moran M.B.; Bennett Gayle D.; Schoch-Spana M.; Stern E.K.; Turetsky D.	Health Security	2021	Article	https://www.scopus.com/inward/record.uri?eid=2-s2.0-85108238755&doi=10.1089%2fhs.2020.0161&partnerID=40&md5=2c1b7432b187cd37566575eb31435144	Scopus
	Coastal resident perceptions of nature-based adaptation options in Nova Scotia	Sutton K.; Tonge C.; Berglund L.; Kerr G.; Sherren K.	Canadian Geographer	2022	Article	https://www.scopus.com/inward/record.uri?eid=2-s2.0-85143406157&doi=10.1111%2fcag.12818&partnerID=40&md5=b306f33ffe5c67b2728da277ae76f366	Scopus
	Mass media roles in climate change mitigation	Swain K.A.	Handbook of Climate Change Mitigation and Adaptation, Second Edition	2016	Book chapter	https://www.scopus.com/inward/record.uri?eid=2-s2.0-85024827906&doi=10.1007%2f978-3-319-14409-2_6&partnerID=40&md5=fdb7c061216f42e893e07788d90d6a14	Scopus
	Communicating risk in major incidents: The public's perception	Swan L.; Waring S.; Alison L.; Beer M.	12th International Conference on Applications of Statistics and Probability in Civil Engineering, ICASP 2015	2015	Conference paper	https://www.scopus.com/inward/record.uri?eid=2-s2.0-84978719049&partnerID=40&md5=4a38c5d872699a7e556c888f5fb123a8	Scopus
	Understanding end-users' perspectives: Towards developing usability guidelines for disaster apps	Tan M.L.; Prasanna R.; Stock K.; Doyle E.E.H.; Leonard G.; Johnston D.	Progress in Disaster Science	2020	Article	https://www.scopus.com/inward/record.uri?eid=2-s2.0-85090942464&doi=10.1016%2fj.pdisas.2020.100118&partnerID=40&md5=02e1daa903b8229d243b8356a72300b0	Scopus
	Preliminary assessment of the gender aspects of disaster vulnerability and loss of human life in South Africa	Tandlich R.; Chirenda T.G.; Srinivas C.S.S.	Jamba: Journal of Disaster Risk Studies	2013	Article	https://www.scopus.com/inward/record.uri?eid=2-s2.0-84894098161&doi=10.4102%2fjamba.v5i2.84&partnerID=40&md5=ef3b6722a2aa9261032a771d648228e5	Scopus
	On modeling the emergency management process: Conceptualizing disaster planning and recovery	Tanner A.L.; Pendleton A.; Robinson D.; Wicks L.	2015 IEEE International Symposium on Technologies for Homeland Security, HST 2015	2015	Conference paper	https://www.scopus.com/inward/record.uri?eid=2-s2.0-84955454125&doi=10.1109%2fTHS.2015.7225261&partnerID=40&md5=7f763037c998eb67b4ed6434a8b89bb8	Scopus
	Statistical Framework to enhance Disaster Resilience: An Empirical Cyclone Disaster Assessment Model	Tapaswini, M; Mandal, S	Disaster Advances	2024	Article		Scopus
	Disaster Risk Perception of University Students: A Study on Awareness, Preparation and Behavioural Responses; Üniversite Öğrencilerinin Afet Risk Algısı: Farkındalık, Hazırlık ve Davranışsal Tepkiler Üzerine Bir Araştırma	Tatoğlu, M	Journal of Disaster and Risk	2025	Article		Scopus
	The perception of local communities about the communication of mining companies in crisis and post-crisis situations: the cases of Mariana and Brumadinho, in Brazil; [A perceção das comunidades locais sobre a comunicação das empresas mineradoras em situações de crise e pós-crise: os casos de Mariana e Brumadinho, no Brasil]	Teixeira C.A.; Sebastião S.P.	Estudios Sobre el Mensaje Periodistico	2023	Article	https://www.scopus.com/inward/record.uri?eid=2-s2.0-85164694996&doi=10.5209%2fesmp.87187&partnerID=40&md5=81b0fe5b867456ae6e0c49ebfcebb3ff	Scopus
	Individual preparedness and mitigation actions for a predicted earthquake in Istanbul.	Tekeli-Yeşil S.; Dedeoǧlu N.; Tanner M.; Braun-Fahrlaender C.; Obrist B.	Disasters	2010	Article	https://www.scopus.com/inward/record.uri?eid=2-s2.0-79952201692&doi=10.1111%2fj.1467-7717.2010.01175.x&partnerID=40&md5=d9fa3c93f6b212bab6d10c96f7c88cb3	Scopus
	Climate change, disaster law, and extreme ocean and coastal events	Telesetsky A.	Research Handbook on Climate Change, Oceans and Coasts	2020	Book chapter	https://www.scopus.com/inward/record.uri?eid=2-s2.0-85137863218&doi=10.4337%2f9781788112239.00015&partnerID=40&md5=d2e2f8e570b662cd0ba6f4c356323e66	Scopus
	Development of a culturally anchored qualitative approach to conduct and analyze focus group narratives collected in diné (Navajo) communities to understand the impacts of the gold king mine spill of 2015	Teufel-Shone N.I.; Chief C.; Richards J.R.; Clausen R.J.; Yazzie A.; Begay M.A., Jr.; Lothrop N.; Yazzie J.; Begay A.B.; Beamer P.I.; Chief K.	International Journal of Environmental Research and Public Health	2021	Article	https://www.scopus.com/inward/record.uri?eid=2-s2.0-85114271232&doi=10.3390%2fijerph18179402&partnerID=40&md5=ca13b6014f18ee9012af911bbb59b5f2	Scopus
	Factors influencing adoption of flood risk information by residents in flood prone areas of the Okavango Delta, Botswana	Thakadu O.T.; Mmopelwa G.; Ngwenya B.N.; Mathanjane B.; Munatsi N.; Wanda W.V.	Flooding: Risk Factors, Environmental Impacts and Management Strategies	2014	Book chapter	https://www.scopus.com/inward/record.uri?eid=2-s2.0-84956843094&partnerID=40&md5=988e4f907b592a3b6be7df4965efffa3	Scopus
	Changes in the structural composition and reactivity of Acer rubrum leaf litter tannins exposed to warming and altered precipitation: Climatic stress-induced tannins are more reactive	Tharayil N.; Suseela V.; Triebwasser D.J.; Preston C.M.; Gerard P.D.; Dukes J.S.	New Phytologist	2011	Article	https://www.scopus.com/inward/record.uri?eid=2-s2.0-79957896721&doi=10.1111%2fj.1469-8137.2011.03667.x&partnerID=40&md5=857213370e198b992fbb9f6c973e8485	Scopus
	DDOS detection and denial using third party application in SDN	Thomas R.M.; James D.	2017 International Conference on Energy, Communication, Data Analytics and Soft Computing, ICECDS 2017	2018	Conference paper	https://www.scopus.com/inward/record.uri?eid=2-s2.0-85050121268&doi=10.1109%2fICECDS.2017.8390193&partnerID=40&md5=0d3ea99d2ce8ec0399e1ce5c3cff3e16	Scopus
	Pandemic influenza preparedness: An ethical framework to guide decision-making	Thompson A.K.; Faith K.; Gibson J.L.; Upshur R.E.G.	BMC Medical Ethics	2006	Review	https://www.scopus.com/inward/record.uri?eid=2-s2.0-33845545510&doi=10.1186%2f1472-6939-7-12&partnerID=40&md5=ab3d0ef6eb42bd6ae8619b0de3fcb13b	Scopus
	Community resilience: Measuring social and political vulnerability in the aftermath of the Deepwater Horizon oil spill	Thornton T.E.; Murphy-Greene C.; Simon K.M.	Journal of Emergency Management	2021	Article	https://www.scopus.com/inward/record.uri?eid=2-s2.0-85103229255&doi=10.5055%2fJEM.0511&partnerID=40&md5=81786a145157e69d886437dc76fd165c	Scopus
	The European Union's Emergency Trust Fund for Africa and Challenges of Addressing Irregular Migration in the Global South: The Nigerian Example	Thovoethin P.S.	The Palgrave Handbook of Africa and the Changing Global Order	2021	Book chapter	https://www.scopus.com/inward/record.uri?eid=2-s2.0-85160141184&doi=10.1007%2f978-3-030-77481-3_29&partnerID=40&md5=0ed60c2134b82c3a6940d49d2b2228fe	Scopus
	Information security management handbook, sixth edition, volume 6	Tipton H.F.; Nozaki M.K.	Information Security Management Handbook, Sixth Edition, Volume 6	2016	Book	https://www.scopus.com/inward/record.uri?eid=2-s2.0-85052478931&partnerID=40&md5=b5b6377b4d87f5aa75eb84a27074d092	Scopus
	The role of social capital in disaster management of disaster vulnerable village community on the merapi eruption; [Peran modal sosial dalam penanganan bencana pada masyarakat desa rawan bencana erupsi merapi]	Tohani E.; Wibawa L.	Cakrawala Pendidikan	2019	Article	https://www.scopus.com/inward/record.uri?eid=2-s2.0-85078595576&doi=10.21831%2fcp.v38i2.21821&partnerID=40&md5=1e5a9abcdac0d272545e1d7e0916e563	Scopus
	Understanding the use of 2015–2016 El Niño forecasts in shaping early humanitarian action in Eastern and Southern Africa	Tozier de la Poterie A.S.; Jjemba W.E.; Singh R.; Coughlan de Perez E.; Costella C.V.; Arrighi J.	International Journal of Disaster Risk Reduction	2018	Article	https://www.scopus.com/inward/record.uri?eid=2-s2.0-85042562598&doi=10.1016%2fj.ijdrr.2018.02.025&partnerID=40&md5=7eff70bc5ec8e6092fabaafeab39b034	Scopus
	Changes in the Factors Influencing Public Acceptance of Nuclear Power Generation in Japan Since the 2011 Fukushima Daiichi Nuclear Disaster	Tsujikawa N.; Tsuchida S.; Shiotani T.	Risk Analysis	2016	Article	https://www.scopus.com/inward/record.uri?eid=2-s2.0-84938335282&doi=10.1111%2frisa.12447&partnerID=40&md5=825d42203628965db6728253e6da10ce	Scopus
	Institutional innovation for nature-based coastal adaptation: Lessons from Salt Marsh Restoration in Nova Scotia, Canada	Tuihedur Rahman H.M.; Sherren K.; van Proosdij D.	Sustainability (Switzerland)	2019	Article	https://www.scopus.com/inward/record.uri?eid=2-s2.0-85082961510&doi=10.3390%2fsu11236735&partnerID=40&md5=44bb3d765d3d16ae7c3427ebaf976e28	Scopus
	The resilience and functional role of moss in boreal and arctic ecosystems	Turetsky M.R.; Bond-Lamberty B.; Euskirchen E.; Talbot J.; Frolking S.; McGuire A.D.; Tuittila E.-S.	New Phytologist	2012	Review	https://www.scopus.com/inward/record.uri?eid=2-s2.0-84865531865&doi=10.1111%2fj.1469-8137.2012.04254.x&partnerID=40&md5=3a5ed32c94a59681dd8f5bbab687f79a	Scopus
	Risk perception, public education and disaster risk management	Twigg J.	Advances in Natural and Technological Hazards Research	2013	Book chapter	https://www.scopus.com/inward/record.uri?eid=2-s2.0-84901503488&doi=10.1007%2f978-94-007-6184-1_10&partnerID=40&md5=7fefdf925771594b43e93358043b93c1	Scopus
	Design of an Improved Model for IoV Security Using Bioinspired Optimization & Scalable Blockchains	Ulhe, P; Asole, S		2024	Conference paper		Scopus
	SS7 Vulnerabilities - A Survey and Implementation of Machine Learning vs Rule Based Filtering for Detection of SS7 Network Attacks	Ullah K.; Rashid I.; Afzal H.; Iqbal M.M.W.; Bangash Y.A.; Abbas H.	IEEE Communications Surveys and Tutorials	2020	Article	https://www.scopus.com/inward/record.uri?eid=2-s2.0-85083454889&doi=10.1109%2fCOMST.2020.2971757&partnerID=40&md5=32823ffda453016ae5cc2a526ce42de5	Scopus
	The challenges and rewards of engaging a skeptical public	Uscher-Pines L.; Kellermann A.L.	Israel Journal of Health Policy Research	2013	Editorial	https://www.scopus.com/inward/record.uri?eid=2-s2.0-84910082587&doi=10.1186%2f2045-4015-2-12&partnerID=40&md5=c8cbc81fb5b72c3e110470b180f3a6bb	Scopus
	COVID Communication: Exploring Pandemic Discourse	Vakoch D.A.; Pollock J.C.; Caleb A.M.	COVID Communication: Exploring Pandemic Discourse	2023	Book	https://www.scopus.com/inward/record.uri?eid=2-s2.0-85173331114&doi=10.1007%2f978-3-031-27665-1&partnerID=40&md5=fb737b2a33e99c76ea60b791b00b2b77	Scopus
	Assessing stakeholder perceptions of landscape and place in the context of a major river intervention: A call for their inclusion in adaptive management	Van Den Born R.J.G.; Verbrugge L.N.H.; Ganzevoort W.	Water Policy	2020	Article	https://www.scopus.com/inward/record.uri?eid=2-s2.0-85081242431&doi=10.2166%2fwp.2019.073&partnerID=40&md5=2c5972516b01aa9968aac0b0fd34b76a	Scopus
	Risk and benefit perceptions of mobile phone and base station technology in Bangladesh	Van Kleef E.; Fischer A.R.H.; Khan M.; Frewer L.J.	Risk Analysis	2010	Article	https://www.scopus.com/inward/record.uri?eid=2-s2.0-77954090857&doi=10.1111%2fj.1539-6924.2010.01386.x&partnerID=40&md5=0a2ea086efb507d41b6c8b7632e67f88	Scopus
	Natural hazards, risk and vulnerability: Floods and slum life in Indonesia	van Voorst R.	Natural Hazards, Risk and Vulnerability: Floods and Slum Life in Indonesia	2016	Book	https://www.scopus.com/inward/record.uri?eid=2-s2.0-84967017788&doi=10.4324%2f9781315716411&partnerID=40&md5=a270277b3f504c84403d1a2cba485975	Scopus
	Formal and informal flood governance in Jakarta, Indonesia	van Voorst R.	Habitat International	2016	Article	https://www.scopus.com/inward/record.uri?eid=2-s2.0-84951877819&doi=10.1016%2fj.habitatint.2015.08.023&partnerID=40&md5=5783983ba779d4dc40cc833ad631ea87	Scopus
	The benefits of specialized knowledge in polycentric governance	Vantaggiato F.P.; Lubell M.	Policy Studies Journal	2022	Article	https://www.scopus.com/inward/record.uri?eid=2-s2.0-85128010496&doi=10.1111%2fpsj.12464&partnerID=40&md5=6b1e1de09700c1a4bfa2ea1f60526a93	Scopus
	Understanding social acceptance of geothermal energy: Case study for Araucanía region, Chile	Vargas Payera S.	Geothermics	2018	Article	https://www.scopus.com/inward/record.uri?eid=2-s2.0-85034601881&doi=10.1016%2fj.geothermics.2017.10.014&partnerID=40&md5=0ac595b8b02f47bf4dd311d9a53b09dd	Scopus
	Social indicators of vulnerability to floods: An empirical case study in two upper Tisza flood basins	Vári A.; Ferencz Z.; Hochrainer-Stigler S.	Advances in Natural and Technological Hazards Research	2013	Book chapter	https://www.scopus.com/inward/record.uri?eid=2-s2.0-85019547018&doi=10.1007%2f978-94-007-2226-2_11&partnerID=40&md5=faefc90ec065246c51f959e3ade67ced	Scopus
	Relationship between community empowerment and citizens' interest in participation in natural disaster management: Case study on earthquake at tehran districts level	Vazirpour S.; Rezaei A.	Proceedings of the 4th International Disaster and Risk Conference: Integrative Risk Management in a Changing World - Pathways to a Resilient Society, IDRC Davos 2012	2012	Conference paper	https://www.scopus.com/inward/record.uri?eid=2-s2.0-84924967530&partnerID=40&md5=88b06441c200b1483ea9a99d8752a2f5	Scopus
	Trust aware secure energy efficient hybrid protocol for MANET	Veeraiah N.; Khalaf O.I.; Prasad C.V.P.R.; Alotaibi Y.; Alsufyani A.; Alghamdi S.A.; Alsufyani N.	IEEE Access	2021	Article	https://www.scopus.com/inward/record.uri?eid=2-s2.0-85114713212&doi=10.1109%2fACCESS.2021.3108807&partnerID=40&md5=0ece32d2b9029b5d0dc6f26a3880a8a2	Scopus
	Impact of the 2010 Chilean Earthquake and Tsunami on Gender and Sexual Minorities	Velez, B; Akerkar, S	Sustainable Development Goals Series	2025	Book chapter		Scopus
	Securing the Cloud	Vic W.	Securing the Cloud	2011	Book	https://www.scopus.com/inward/record.uri?eid=2-s2.0-85013795775&doi=10.1016%2fC2009-0-30544-9&partnerID=40&md5=a9afc40c8c24bb5e4b588fb9ea0e57ca	Scopus
	Trustworthiness processing and psychobiological responses to natural disaster-induced distress in adolescents	Vigil J.M.; Brophy S.	Journal of Aggression, Maltreatment and Trauma	2012	Review	https://www.scopus.com/inward/record.uri?eid=2-s2.0-84861392606&doi=10.1080%2f10926771.2012.667522&partnerID=40&md5=e5cb983a37e311eb27dc5c9d2d73608e	Scopus
	Physiological differences explain the co-existence of different regeneration strategies in Mediterranean ecosystems	Vilagrosa A.; Hernández E.I.; Luis V.C.; Cochard H.; Pausas J.G.	New Phytologist	2014	Article	https://www.scopus.com/inward/record.uri?eid=2-s2.0-84895066724&doi=10.1111%2fnph.12584&partnerID=40&md5=8cdd49133eecaefbe559680b2fdbc79b	Scopus
	General principles of crisis management	Vinet F.; Levraut A.-M.	Territorial Crisis Management: From Emergency to Reconstruction	2022	Book chapter	https://www.scopus.com/inward/record.uri?eid=2-s2.0-85161200529&doi=10.1002%2f9781394169733.ch2&partnerID=40&md5=2f4245305edce3a7a7c9c3eea64edeb3	Scopus
	How local communities perceive carpathian river valleys protected by natura 2000?-Ecosystem services and "home advisors" approach; [Jak spolecznosci lokalne postrzegaja doliny rzek karpackich chronione siecia Natura 2000?-w swietle koncepcji us³ug ekosystemowych i metody doradcow domowych]	Vintsek L.; Grodzinska-Jurczak M.; Stanczyk J.	Prace i Studia Geograficzne	2020	Review	https://www.scopus.com/inward/record.uri?eid=2-s2.0-85100317700&partnerID=40&md5=47231546c78e586826a4178f88ea2e19	Scopus
	How a Nuclear Power Plant Accident Influences Acceptance of Nuclear Power: Results of a Longitudinal Study Before and After the Fukushima Disaster	Visschers V.H.M.; Siegrist M.	Risk Analysis	2013	Article	https://www.scopus.com/inward/record.uri?eid=2-s2.0-84873130316&doi=10.1111%2fj.1539-6924.2012.01861.x&partnerID=40&md5=5a40d2c3219e9bb7b6aac1580147cd92	Scopus
	The Relationship Between Trust, Socio-demographic Factors and Lithuanian Population’s Preparedness for Environmental Threats; Pasitikėjimo ir sociodemografinių veiksnių sąsajos su Lietuvos gyventojų pasirengimu aplinkosauginėms grėsmėms*	Vitkauskaitė-Ramanauskienė, J; Balžekienė, A	Filosofija, Sociologija	2025	Article		Scopus
	Analysis of the management of the tenth Ebola virus disease outbreak in the Democratic Republic of Congo: developing a multidisciplinary response model to strengthen the healthcare system during disease outbreaks	Vivalya B.M.; Ayodeji O.A.; Bafwa Y.T.; Muyisa L.K.; Piripiri A.L.; Mbeva J.-B.K.	Globalization and Health	2021	Article	https://www.scopus.com/inward/record.uri?eid=2-s2.0-85117488422&doi=10.1186%2fs12992-021-00775-4&partnerID=40&md5=e727b9e9e8cfbada2e866e45a627d028	Scopus
	U.S. Family Forest Owners' Forest Management for Climate Adaptation: Perspectives From Extension and Outreach Specialists	vonHedemann N.; Schultz C.A.	Frontiers in Climate	2021	Article	https://www.scopus.com/inward/record.uri?eid=2-s2.0-85123168520&doi=10.3389%2ffclim.2021.674718&partnerID=40&md5=a4c0a782897b9c0f1590e46be69f6db9	Scopus
	Afraid, angry or powerless? Effects of perceived risks and trust in responsible parties on emotions towards gasquakes in the Netherlands	Vrieling L.; Perlaviciute G.; Steg L.	Energy Research and Social Science	2021	Article	https://www.scopus.com/inward/record.uri?eid=2-s2.0-85107112002&doi=10.1016%2fj.erss.2021.102063&partnerID=40&md5=1a5144900e32a0d97cfb2f0f8b166efe	Scopus
	Community education and perceptions of water reuse: a case study in Norman, Oklahoma	Wade M.; Peppler R.; Person A.	Journal of Environmental Studies and Sciences	2021	Article	https://www.scopus.com/inward/record.uri?eid=2-s2.0-85101219345&doi=10.1007%2fs13412-021-00667-4&partnerID=40&md5=12f509f698437637e2dd1201a899a911	Scopus
	Evacuation ahead of natural disasters: Evidence from cyclone Phailin in India and typhoon Haiyan in the Philippines	Walch C.	Geo: Geography and Environment	2018	Article	https://www.scopus.com/inward/record.uri?eid=2-s2.0-85049501134&doi=10.1002%2fgeo2.51&partnerID=40&md5=d4da108728eeffc5457c271a3a364ca3	Scopus
	Oil Spills and Risk Perceptions	Walker A.H.	Oil Spill Science and Technology: Second Edition	2017	Book chapter	https://www.scopus.com/inward/record.uri?eid=2-s2.0-85023600339&doi=10.1016%2fB978-0-12-809413-6.00001-1&partnerID=40&md5=62062efd6f352c668c15b4725e82ce42	Scopus
	Disease knowledge and attitudes during the covid-19 epidemic among international migrants in china: A national cross-sectional study	Wang C.; Tian Q.; Zhao P.; Xiong M.; Latkin C.A.; Gan Y.; Hall B.J.; Yang B.	International Journal of Biological Sciences	2020	Article	https://www.scopus.com/inward/record.uri?eid=2-s2.0-85090550285&doi=10.7150%2fijbs.47075&partnerID=40&md5=094c0e54e359d311970ef8da9de9aff0	Scopus
	Understanding potential cyber-armies in elections: A study of Taiwan	Wang M.-H.; Nguyen N.-L.; Dai S.-C.; Chi P.-W.; Dow C.-R.	Sustainability (Switzerland)	2020	Article	https://www.scopus.com/inward/record.uri?eid=2-s2.0-85083229095&doi=10.3390%2fsu12062248&partnerID=40&md5=8442f457a3338bbd07468a8a8db2caaa	Scopus
	Cross the river by feeling the stones: How did nonlocal grassroots nonprofits overcome administrative barriers to provide quick responses to COVID-19?	Wang X.; Cheng Y.	Public Administration and Development	2021	Article	https://www.scopus.com/inward/record.uri?eid=2-s2.0-85104049950&doi=10.1002%2fpad.1908&partnerID=40&md5=d64c4dc2d76f3009300184d241e5913a	Scopus
	Blockchain-Empowered Space-Air-Ground Integrated Networks: Opportunities, Challenges, and Solutions	Wang Y.; Su Z.; Ni J.; Zhang N.; Shen X.	IEEE Communications Surveys and Tutorials	2022	Article	https://www.scopus.com/inward/record.uri?eid=2-s2.0-85120901178&doi=10.1109%2fCOMST.2021.3131711&partnerID=40&md5=f41d794c4a4395f6a39a5aa3157647bc	Scopus
	The role of social capital in building community drought resilience in arid and semi-arid farming regions	Wang, H		2025	Book chapter		Scopus
	Factors influencing farmers’ adaptation willingness under landslide risks: Using an extended sustainable livelihood framework	Wang, J; Wang, H; Wu, Z	International Journal of Disaster Risk Reduction	2024	Article		Scopus
	Recalibrating pandemic risk leadership: Thirteen crisis ready strategies for COVID-19	Wardman J.K.	Journal of Risk Research	2020	Article	https://www.scopus.com/inward/record.uri?eid=2-s2.0-85096122577&doi=10.1080%2f13669877.2020.1842989&partnerID=40&md5=87e842d3654e111f48d757cd63e7274c	Scopus
	Tsunami evacuation decisions and behaviour: A case study of Pangandaran, Indonesia	Wargadalam R.; Nakanishi H.; Vidyattama Y.; Black J.; Suenaga Y.	IOP Conference Series: Earth and Environmental Science	2021	Conference paper	https://www.scopus.com/inward/record.uri?eid=2-s2.0-85100743212&doi=10.1088%2f1755-1315%2f630%2f1%2f012023&partnerID=40&md5=1be26dca3296b9d0b4809673b26cef8c	Scopus
	Community-Based Social Capital as a Pillar of Disaster Mitigation in Coastal Areas	Wati, R; Sujianto, U; Heriyanto, M; Adianto, A; Sutikno, S; Febrian, A	E3S Web of Conferences	2025	Conference paper		Scopus
	Contextualizing Changes in e-Cigarette Use During the Early COVID-19 Pandemic and Accompanying Infodemic (“So Much Contradictory Evidence”): Qualitative Document Analysis of Reddit Forums	Watkins, S; Snodgrass, K; Fahrion, L; Shaw, E	Journal of Medical Internet Research	2025	Article		Scopus
	INDRA - Climate Resilience Platform for the City of Makassar	Weeraratne V.C.N.; Prakash M.; Cohen R.C.Z.; Garg N.	Proceedings of the International Congress on Modelling and Simulation, MODSIM	2021	Conference paper	https://www.scopus.com/inward/record.uri?eid=2-s2.0-85177075954&partnerID=40&md5=70dbe785fbc548e92b0ca0b0a0fa68d2	Scopus
	Limits of insurability-limits of the risk society. Nuclear threat, production of security and insurance expertise in the Federal Republic and the United States of America; [Grenzen der versicherbarkeit - Grenzen der risikogesellschaft: Atomgefahr, sicherheitsproduktion und versicherungsexpertise in der Bundesrepublik und den USA]	Wehner C.J.	Archiv fur Sozialgeschichte	2012	Article	https://www.scopus.com/inward/record.uri?eid=2-s2.0-84874749051&partnerID=40&md5=b3363fc3a47f50a2c791f7485f7c8664	Scopus
	Community engagement in disaster preparedness and recovery. A tale of two cities - Los Angeles and New Orleans.	Wells K.B.; Springgate B.F.; Lizaola E.; Jones F.; Plough A.	Psychiatric Clinics of North America	2013	Review	https://www.scopus.com/inward/record.uri?eid=2-s2.0-84881661033&doi=10.1016%2fj.psc.2013.05.002&partnerID=40&md5=83b2d75cae9de5b528afad3f03c95de7	Scopus
	Improving social resilience to forest fire from community perspective	Wen, Y; Ariyaningsih, U; Guo, C; Ray, A; Shaw, R	Natural Hazards Research	2025	Review		Scopus
	Risk and gender: Daredevils and eco-angels	Wester M.	Handbook of Risk Theory: Epistemology, Decision Theory, Ethics, and Social Implications of Risk	2012	Book chapter	https://www.scopus.com/inward/record.uri?eid=2-s2.0-84952781023&doi=10.1007%2f978-94-007-1433-5_41&partnerID=40&md5=ad09f7e074dd911175bcb0fc3d74029b	Scopus
	Review of the Emergency Preparedness, Resilience, and Response Exercise Frequency of NHS Acute Trusts in England	Wetherell, W	Disaster Medicine and Public Health Preparedness	2025	Article		Scopus
	Regionalization: Collateral benefits of emergency preparedness activities	Wetta-Hall R.; Berg-Copas G.M.; Ablah E.; Herrmann M.B.; Kang S.; Orr S.; Molgaard C.	Journal of Public Health Management and Practice	2007	Article	https://www.scopus.com/inward/record.uri?eid=2-s2.0-34548463399&doi=10.1097%2f01.PHH.0000285199.69673.04&partnerID=40&md5=6e24aad22113921e6fd529969edfe00f	Scopus
	Strategy for reducing environmental disaster based on social capital (A case study in Indonesia)	Wibowo A.; Karsidi R.; Sudardi B.; Wijaya M.	IOP Conference Series: Earth and Environmental Science	2021	Conference paper	https://www.scopus.com/inward/record.uri?eid=2-s2.0-85100821897&doi=10.1088%2f1755-1315%2f637%2f1%2f012001&partnerID=40&md5=3cf72cf38dfff71cb443c9521213df78	Scopus
	Border Region Attachment: An Empirical Study on Regional Social Capital in the French-German Border Area	Wiens M.; Klein M.; Schultmann F.	CESifo Economic Studies	2022	Article	https://www.scopus.com/inward/record.uri?eid=2-s2.0-85153620048&doi=10.1093%2fcesifo%2fifac010&partnerID=40&md5=18eaecf368f45fe56c1741cb68ace09b	Scopus
	Communicaion management during the veld fires of 23 August 2011 in the Tlokwe local municipality: A cauionary tale	Wiggill M.N.	Jamba: Journal of Disaster Risk Studies	2013	Article	https://www.scopus.com/inward/record.uri?eid=2-s2.0-84894030032&doi=10.4102%2fjamba.v5i2.85&partnerID=40&md5=9239075169d6b1136fb577d0961b7712	Scopus
	From forecasts to action – What is needed to make seasonal forecasts useful for South African smallholder farmers?	Wilk J.; Andersson L.; Graham L.P.; Wikner J.J.; Mokwatlo S.; Petja B.	International Journal of Disaster Risk Reduction	2017	Article	https://www.scopus.com/inward/record.uri?eid=2-s2.0-85029802951&doi=10.1016%2fj.ijdrr.2017.07.002&partnerID=40&md5=c4589a08802c75ec58e90a822a17d3c6	Scopus
	Emergency preparedness among people living near US Army chemical weapons sites after September 11, 2001	Williams B.L.; Magsumbol M.S.	American Journal of Public Health	2007	Article	https://www.scopus.com/inward/record.uri?eid=2-s2.0-34548497891&doi=10.2105%2fAJPH.2007.111328&partnerID=40&md5=31a96cbf3afb828c32a5794347b2c112	Scopus
	Preparedness of emergency departments in northwest England for managing chemical incidents: A structured interview survey	Williams J.; Walter D.; Challen K.	BMC Emergency Medicine	2007	Article	https://www.scopus.com/inward/record.uri?eid=2-s2.0-39149127575&doi=10.1186%2f1471-227X-7-20&partnerID=40&md5=4b798962f7092a3683a851f07ebd8de3	Scopus
	A healthy scepticism towards water in South Australia	Willis E.; Pearce M.; Mamerow L.; Jorgensen B.; Martin J.	International Journal of Sociology and Social Policy	2013	Article	https://www.scopus.com/inward/record.uri?eid=2-s2.0-84879152969&doi=10.1108%2fIJSSP-03-2012-0022&partnerID=40&md5=77de0567a28983e391854aa9c95b3cb5	Scopus
	Securing the Cloud: Cloud Computer Security Techniques and Tactics	Winkler V.	Securing the Cloud: Cloud Computer Security Techniques and Tactics	2011	Book	https://www.scopus.com/inward/record.uri?eid=2-s2.0-84929410050&doi=10.1016%2fB978-1-59749-592-9&partnerID=40&md5=6dadf908419494db3b5392e228bc3f81	Scopus
	Examining social trust in fuels management strategies	Winter G.; Vogt C.A.; McCaffrey S.	Journal of Forestry	2004	Article	https://www.scopus.com/inward/record.uri?eid=2-s2.0-5444252193&partnerID=40&md5=e6c406ee8a20e4aa4d0463f77e269096	Scopus
	Assessing Vulnerability and Social Capital for Disaster Mitigation and Recovery in Palu City, Indonesia	Wirawan, R; Hasibuan, H; Tambunan, R; Lautetu, L	International Journal of Sustainable Development and Planning	2024	Article		Scopus
	Social planning and activism for earthquake risk reduction in megacities: The cases of Mexico City and Los Angeles; [Sozialplanung und Aktivitäten zur Reduzierung von Erdbebenrisiken in Megastädten: Die Fallbeispiele Mexico City und Los Angeles]	Wisner B.	Petermanns Geographische Mitteilungen	2003	Article	https://www.scopus.com/inward/record.uri?eid=2-s2.0-0041318919&partnerID=40&md5=79f466a9eca365d96a36088a891cceb4	Scopus
	A case study of information and communication technology in emergency management training	Woltjer R.; Lindgren I.; Smith K.	International Journal of Emergency Management	2006	Article	https://www.scopus.com/inward/record.uri?eid=2-s2.0-33845511817&doi=10.1504%2fIJEM.2006.011300&partnerID=40&md5=8194d6a001cb33d0fe1faba3ed858f4b	Scopus
	Scientific forecast use and factors of influence in water-constrained contexts: The case of Guanacaste, Costa Rica	Wong-Parodi G.; Babcock M.	Climate Services	2020	Article	https://www.scopus.com/inward/record.uri?eid=2-s2.0-85083389329&doi=10.1016%2fj.cliser.2020.100169&partnerID=40&md5=ef31d6020ba6690db60eb8e8019db05d	Scopus
	Community focused socio-environment-economic solutions to watershed challenges in San Francisco	Wood D.M.; Kubick K.	WEFTEC 2012 - 85th Annual Technical Exhibition and Conference	2012	Conference paper	https://www.scopus.com/inward/record.uri?eid=2-s2.0-85070444081&doi=10.2175%2f193864712811727030&partnerID=40&md5=d0adb768b7f2fa599ab347f23162279b	Scopus
	The role of social capital in building community disaster resilience –empirical evidences from rural China	Xiong, A; Li, Y	International Journal of Disaster Risk Reduction	2024	Article		Scopus
	The influence of covid-19 on community disaster resilience	Xu W.; Xiang L.; Proverbs D.; Xiong S.	International Journal of Environmental Research and Public Health	2021	Article	https://www.scopus.com/inward/record.uri?eid=2-s2.0-85098697334&doi=10.3390%2fijerph18010088&partnerID=40&md5=1362b36f3ea4ae4987248e00330910cd	Scopus
	Understanding Farmers’ Willingness to Participate in Organic Tea Cultivation Insurance: The Roles of Risk Experience, Information Asymmetry and Organizational Factors	Xu, G; Liu, X; Li, T	Journal of Resources and Ecology	2025	Article		Scopus
	A technology enhanced course for communication incorporating empathy	Yamamoto T.; Tagami M.; Okunuki M.	Knowledge Management and E-Learning	2013	Article	https://www.scopus.com/inward/record.uri?eid=2-s2.0-84885967600&partnerID=40&md5=34522f71adbb111bcf462ef16b70a873	Scopus
	Formation Mechanism of Organizational Resilience of Small Tourism Enterprises in Scenic Areas under the Impact of the COVID-19 Pandemic: A Case Study of the Xijiang Qianhu Miao Village; 疫情影响下景区内旅游小企业组织韧性形成机制研究——以西江千户苗寨为例	Yang, H; Li, R; Zheng, C; Xie, M	Tropical Geography	2024	Article		Scopus
	What Affects Citizens’ Perception of Public Infrastructure Decision-Making in a Disaster Setting?	Yang, J; Hwang, H; Vedlitz, A	Public Performance and Management Review	2025	Article		Scopus
	The role of social capital in the impact of multiple shocks on households’ coping strategies in underdeveloped rural areas	Yang, Y; Huang, Y; Huang, J; Nie, F	Scientific Reports	2024	Article		Scopus
	Efficacy and effectiveness of water, sanitation, and hygiene interventions in emergencies in low- and middle-income countries: a systematic review	Yates T.; Vujcic J.A.; Joseph M.L.; Gallandat K.; Lantagne D.	Waterlines	2018	Article	https://www.scopus.com/inward/record.uri?eid=2-s2.0-85047304209&doi=10.3362%2f1756-3488.17-00016&partnerID=40&md5=fc87391f1eb2830ad9c0c402f51abc08	Scopus
	The Social Capital in the Disaster Mitigation of the Forest and the Peatland Fire in Bengkalis Regency, Riau Province	Yesi, Y; Jalil, A; Chan, K; Asriwandari, H; Hidir, A; Sugiyanto, S	E3S Web of Conferences	2025	Conference paper		Scopus
	Japanese Higher Education and Multilateral Initiatives in East Asia	Yonezawa A.; Meerman A.	International and Development Education	2012	Book chapter	https://www.scopus.com/inward/record.uri?eid=2-s2.0-85044923933&doi=10.1057%2f9781137311801_5&partnerID=40&md5=899a14ac73820db760c5b8f78253c02e	Scopus
	SUPPORTING COMMUNITIES AFFECTED BY TERRORISM: Lessons from the Christchurch Mosque Attacks	Youssif-Hay, D; Tudor, R; Maidment, J		2024	Book chapter		Scopus
	Quantitative social relations based on trust routing algorithm in opportunistic social network	Yu G.; Chen Z.G.; Wu J.; Wu J.	Eurasip Journal on Wireless Communications and Networking	2019	Article	https://www.scopus.com/inward/record.uri?eid=2-s2.0-85064541845&doi=10.1186%2fs13638-019-1397-1&partnerID=40&md5=5750ff343bcfb9155c45c926ffd87aae	Scopus
	Notice of Retraction: Application of BSC in the performance management of human resources in e-business enterprise	Yu S.; Tang H.	ICEMMS 2011 - Proceedings: 2011 2nd IEEE International Conference on Emergency Management and Management Sciences	2011	Retracted	https://www.scopus.com/inward/record.uri?eid=2-s2.0-80053304014&doi=10.1109%2fICEMMS.2011.6015742&partnerID=40&md5=dc97ff1c2df16036b5bb0e439676a3e4	Scopus
	Perceived Social Support Mediates the Relations Between Parental Attachment and Posttraumatic Growth and Resilience in Adolescents Following the Yancheng Tornado	Yuan G.; Goh P.H.; Xu W.; An Y.	Journal of Aggression, Maltreatment and Trauma	2018	Article	https://www.scopus.com/inward/record.uri?eid=2-s2.0-85049606545&doi=10.1080%2f10926771.2018.1474986&partnerID=40&md5=52320da360cf6285a5196dff90ee9db7	Scopus
	The role of disaster volunteering in Indigenous communities	Yumagulova L.; Phibbs S.; Kenney C.M.; Yellow Old Woman-Munro D.; Christianson A.C.; McGee T.K.; Whitehair R.	Environmental Hazards	2021	Article	https://www.scopus.com/inward/record.uri?eid=2-s2.0-85071320998&doi=10.1080%2f17477891.2019.1657791&partnerID=40&md5=6de5a4b0f3a4febaa3f1f15d53f514f5	Scopus
	Building Household Resilience to the Effects of Climate Change	Zamasiya, B; Nyikahadzoi, K		2025	Book chapter		Scopus
	Barriers to local community participation in mining projects: The eroding role of power imbalance and information asymmetry	Zanini M.T.F.; Migueles C.P.; Gambirage C.; Silva J.	Resources Policy	2023	Article	https://www.scopus.com/inward/record.uri?eid=2-s2.0-85174210368&doi=10.1016%2fj.resourpol.2023.104283&partnerID=40&md5=6e20fd93710e8464ef0c3c16bbc05d0b	Scopus
	Emerging economy entrepreneurs and open data: Decision-making for natural disaster resilience	Žebrytė I.; Fonseca-Vasquez F.; Hartley R.	Journal of Small Business Strategy	2019	Article	https://www.scopus.com/inward/record.uri?eid=2-s2.0-85065885438&partnerID=40&md5=c8fc4183426c05ba1ea0e838dc57e7c5	Scopus
	Local political trust: The antecedents and effects on earthquake victims' choice for allocation of resources	Zhang Q.; Wang E.	Social Behavior and Personality	2010	Article	https://www.scopus.com/inward/record.uri?eid=2-s2.0-77955497069&doi=10.2224%2fsbp.2010.38.7.929&partnerID=40&md5=57c858ff2736299413d06ba681d1b938	Scopus
	Optimal number and location planning of evacuation signage in public space	Zhang Z.; Jia L.; Qin Y.	Safety Science	2017	Article	https://www.scopus.com/inward/record.uri?eid=2-s2.0-84982149379&doi=10.1016%2fj.ssci.2016.07.021&partnerID=40&md5=319b2a1a555a1ce9dd372bc8f4cd7c18	Scopus
	Mixed strategy and coevolution dynamics in social networks	Zhong W.; Abbass H.A.; Bender A.; Liu J.	Physica A: Statistical Mechanics and its Applications	2010	Article	https://www.scopus.com/inward/record.uri?eid=2-s2.0-78649324768&doi=10.1016%2fj.physa.2010.09.031&partnerID=40&md5=99d480c01a570c410f3c6960a04c4727	Scopus
	Exploring the effects of spatial distance on public perception of waste-to-energy incineration projects	Zhou Q.; Xu M.; Liu Y.; Cui C.; Xia B.; Ke Y.; Skitmore M.	Waste Management	2022	Article	https://www.scopus.com/inward/record.uri?eid=2-s2.0-85125652649&doi=10.1016%2fj.wasman.2022.02.033&partnerID=40&md5=c40f3d685c6269d8ed173b37f85e5a4f	Scopus
	Tweet, but verify: epistemic study of information verification on Twitter	Zubiaga A.; Ji H.	Social Network Analysis and Mining	2014	Article	https://www.scopus.com/inward/record.uri?eid=2-s2.0-84945117606&doi=10.1007%2fs13278-014-0163-y&partnerID=40&md5=775b0dc0565940e9d882a2bc57573551	Scopus
	10th International Conference on Management Science and Engineering Management, ICMSEM 2016		Advances in Intelligent Systems and Computing	2017	Conference review	https://www.scopus.com/inward/record.uri?eid=2-s2.0-84984890617&partnerID=40&md5=3f0f9bb6bc5400876110a57f41043342	Scopus
	10th International Conference on Virtual, Augmented and Mixed Reality, VAMR 2018 Held as Part of HCI International 2018		Lecture Notes in Computer Science (including subseries Lecture Notes in Artificial Intelligence and Lecture Notes in Bioinformatics)	2018	Conference review	https://www.scopus.com/inward/record.uri?eid=2-s2.0-85050588641&partnerID=40&md5=4110aa4ec0293e9a126fc706ff1bcf98	Scopus
	18th International Conference on Data Science and Artificial Intelligence, ICDSAI 2022		Springer Proceedings in Mathematics and Statistics	2023	Conference review	https://www.scopus.com/inward/record.uri?eid=2-s2.0-85161223995&partnerID=40&md5=75e56af691a92f395f9be3161d011885	Scopus
	ACM International Conference Proceeding Series		ACM International Conference Proceeding Series	2019	Conference review	https://www.scopus.com/inward/record.uri?eid=2-s2.0-85123040664&partnerID=40&md5=3b3e00a945d55434b61e5727e636f687	Scopus
	AHFE International Conference on Safety Management and Human Factors, 2019		Advances in Intelligent Systems and Computing	2020	Conference review	https://www.scopus.com/inward/record.uri?eid=2-s2.0-85067340416&partnerID=40&md5=896267dacd6cc747ead9afdce81e2c73	Scopus
	International Standard Conference on Trustworthy Computing and Services, ISCTCS 2012		Communications in Computer and Information Science	2013	Conference review	https://www.scopus.com/inward/record.uri?eid=2-s2.0-85015604186&partnerID=40&md5=7f49bc6a05cd98d9cbe811047e0bb8da	Scopus
	International Symposium on Technology and Society, Proceedings		International Symposium on Technology and Society, Proceedings	2017	Conference review	https://www.scopus.com/inward/record.uri?eid=2-s2.0-85172578917&partnerID=40&md5=2740747d41c601afcba4c648de74b0f0	Scopus
	Proceedings - 2021 IEEE 7th International Conference on Collaboration and Internet Computing, CIC 2021		Proceedings - 2021 IEEE 7th International Conference on Collaboration and Internet Computing, CIC 2021	2021	Conference review	https://www.scopus.com/inward/record.uri?eid=2-s2.0-85126891706&partnerID=40&md5=b19d4587f6544f3bac353ce14e191be7	Scopus
	Proceedings of the 6th International Symposium on Mobile Internet Security, MobiSec 2022		Communications in Computer and Information Science	2023	Conference review	https://www.scopus.com/inward/record.uri?eid=2-s2.0-85172213556&partnerID=40&md5=2c851f2bec8e6e80a1336cc7d858e800	Scopus
	Proceedings of the International Conference on Dependable Systems and Networks		Proceedings of the International Conference on Dependable Systems and Networks	2015	Conference review	https://www.scopus.com/inward/record.uri?eid=2-s2.0-84950139653&partnerID=40&md5=3aa5d79515db0f3998c9abedba8cbfdc	Scopus
	Proceedings of the International ISCRAM Conference		Proceedings of the International ISCRAM Conference	2016	Conference review	https://www.scopus.com/inward/record.uri?eid=2-s2.0-85015724913&partnerID=40&md5=9e5b0627c74393353499cf2c059c6658	Scopus
	Transportation Research Procedia		Transportation Research Procedia	2022	Conference review	https://www.scopus.com/inward/record.uri?eid=2-s2.0-85144935766&partnerID=40&md5=525c8851c55c59debefd1282943a2261	Scopus
	Corrigendum:‘Crisis responses, opportunity, and public authority during Covid-19’s first wave in Uganda, the Democratic Republic of Congo, and South Sudan’(Disasters, (2021), 45, (S1), (S195–S215), 10.1111/disa.12513)		Disasters	2023	Erratum	https://www.scopus.com/inward/record.uri?eid=2-s2.0-85170205250&doi=10.1111%2fdisa.12581&partnerID=40&md5=e6a2c361c8a02c24bd0ec8a6dcd2a238	Scopus
	1st International Conference on Advancements in Smart Computing and Information Security, ASCIS 2022		Communications in Computer and Information Science	2022	Conference review	https://www.scopus.com/inward/record.uri?eid=2-s2.0-85148707528&partnerID=40&md5=37d2317c2e650806e034146600eeaa0b	Scopus
	Wanted: rules for pandemic data access that everyone can trust		Nature	2021	Editorial	https://www.scopus.com/inward/record.uri?eid=2-s2.0-85107346424&doi=10.1038%2fd41586-021-01460-7&partnerID=40&md5=0880b8b0eef0436163f58e35aa74a230	Scopus
	2020 International Conference on Nuclear Engineering, ICONE 2020, collocated with the ASME 2020 Power Conference		International Conference on Nuclear Engineering, Proceedings, ICONE	2020	Conference review	https://www.scopus.com/inward/record.uri?eid=2-s2.0-85095788544&partnerID=40&md5=25890d047c6034ef8ce290f5b635196b	Scopus
	International Conference on Computing, Power and Communication Technologies, GUCON 2018		Advances in Intelligent Systems and Computing	2019	Conference review	https://www.scopus.com/inward/record.uri?eid=2-s2.0-85059660447&partnerID=40&md5=af74d480c70c308c8b2bf0fa39acb5a6	Scopus
	5th Iranian Joint Congress on Fuzzy and Intelligent Systems - 16th Conference on Fuzzy Systems and 14th Conference on Intelligent Systems, CFIS 2017		5th Iranian Joint Congress on Fuzzy and Intelligent Systems - 16th Conference on Fuzzy Systems and 14th Conference on Intelligent Systems, CFIS 2017	2017	Conference review	https://www.scopus.com/inward/record.uri?eid=2-s2.0-85030242673&partnerID=40&md5=08cc2b33e1a038f1c00e273b86b791a4	Scopus
	20th Americas Conference on Information Systems, AMCIS 2014		20th Americas Conference on Information Systems, AMCIS 2014	2014	Conference review	https://www.scopus.com/inward/record.uri?eid=2-s2.0-84905994643&partnerID=40&md5=77f2851f6be7920fec94c025d7ba88e4	Scopus
	4th International Conference on Materials Science and Information Technology, MSIT 2014		Advanced Materials Research	2014	Conference review	https://www.scopus.com/inward/record.uri?eid=2-s2.0-84905815137&partnerID=40&md5=93ddedba22910f779a25f0d81556d18e	Scopus
	23rd Australasian Conference on Information Systems, ACIS 2012		ACIS 2012 : Proceedings of the 23rd Australasian Conference on Information Systems	2012	Conference review	https://www.scopus.com/inward/record.uri?eid=2-s2.0-84878307754&partnerID=40&md5=a10dfbf2a7463c685ca435a3e9927c02	Scopus
	32nd International Conference on Information System 2011, ICIS 2011, Volume 3		International Conference on Information Systems 2011, ICIS 2011	2011	Conference review	https://www.scopus.com/inward/record.uri?eid=2-s2.0-84884621452&partnerID=40&md5=e1e73ebd1a97319e6e5c097eadaa9f20	Scopus
	2013 3rd International Symposium on Chemical Engineering and Material Properties, ISCEMP 2013		Advanced Materials Research	2013	Conference review	https://www.scopus.com/inward/record.uri?eid=2-s2.0-84886808715&partnerID=40&md5=f1622674d9f8ef51574f39661896204d	Scopus
	32nd International Conference on Information System 2011, ICIS 2011, Volume 1		International Conference on Information Systems 2011, ICIS 2011	2011	Conference review	https://www.scopus.com/inward/record.uri?eid=2-s2.0-84884616489&partnerID=40&md5=bc0c88300003cc9b0127ea10c5271959	Scopus
	32nd International Conference on Information System 2011, ICIS 2011, Volume 4		International Conference on Information Systems 2011, ICIS 2011	2011	Conference review	https://www.scopus.com/inward/record.uri?eid=2-s2.0-84884646972&partnerID=40&md5=aacd2fa26e9f177d0c850bc302ac08ce	Scopus
	2013 International Forum on Mechanical and Material Engineering, IFMME 2013		Advanced Materials Research	2013	Conference review	https://www.scopus.com/inward/record.uri?eid=2-s2.0-84884965691&partnerID=40&md5=90681c73feffb07bc9cd395794517109	Scopus
	2nd International Conference on Environment and Smart Society, ICEnSO 2024		E3S Web of Conferences	2024	Conference review		Scopus
	An in-depth literature review for developing a conceptual model of social resilience against disasters triggered by natural hazards	Abedi, S; Sajadzadeh, H; Khanmohammadi, M	Natural Hazards	2025	Review		Scopus and WoS
	Sea level rise, coastal development and planned retreat: Analytical framework, governance principles and an Australian case study	Abel N.; Gorddard R.; Harman B.; Leitch A.; Langridge J.; Ryan A.; Heyenga S.	Environmental Science and Policy	2011	Article	https://www.scopus.com/inward/record.uri?eid=2-s2.0-79952698962&doi=10.1016%2fj.envsci.2010.12.002&partnerID=40&md5=35f11d6650da27e872d3f4cfbd36a837	Scopus and WoS
	Testing times: The emergence of the practolol disaster and its challenge to British drug regulation in the modern period	Abraham J.; Davis C.	Social History of Medicine	2006	Review	https://www.scopus.com/inward/record.uri?eid=2-s2.0-33645558799&doi=10.1093%2fshm%2fhkj005&partnerID=40&md5=ef6de8ac126f79b47a96bffa6f46035e	Scopus and WoS
	Flooding perception and its impact on hurricane evacuation intentions	Acero B.; Díaz R.; Behr J.G.	International Journal of Disaster Risk Reduction	2023	Article	https://www.scopus.com/inward/record.uri?eid=2-s2.0-85165912868&doi=10.1016%2fj.ijdrr.2023.103892&partnerID=40&md5=9178267a9e005991d0b24109b6d517ff	Scopus and WoS
	Who Participates in Building Disaster Resilient Communities: A Cluster-Analytic Approach	Adams R.M.; Rivard H.; Eisenman D.P.	Journal of Public Health Management and Practice	2017	Article	https://www.scopus.com/inward/record.uri?eid=2-s2.0-84959126518&doi=10.1097%2fPHH.0000000000000387&partnerID=40&md5=2a8357196c7fe67d24071b82d60d5462	Scopus and WoS
	Development of DDoS Attack Detection Approach in Software Defined Network Using Support Vector Machine Classifier	Adeniji O.D.; Adekeye D.B.; Ajagbe S.A.; Adesina A.O.; Oguns Y.J.; Oladipupo M.A.	Lecture Notes in Networks and Systems	2023	Conference paper	https://www.scopus.com/inward/record.uri?eid=2-s2.0-85137983677&doi=10.1007%2f978-981-19-2840-6_25&partnerID=40&md5=60d4c884f5da944061540f8bdc25c0c8	Scopus and WoS
	Modelling predictors of earthquake hazard preparedness in Nepal	Adhikari M.; Paton D.; Johnston D.; Prasanna R.; McColl S.T.	Procedia Engineering	2018	Conference paper	https://www.scopus.com/inward/record.uri?eid=2-s2.0-85043385803&doi=10.1016%2fj.proeng.2018.01.117&partnerID=40&md5=1ebb188ae3aa920f71c39e16b6e850bf	Scopus and WoS
	System dynamics modeling of reservoir operations for flood management	Ahmad S.; Simonovic S.P.	Journal of Computing in Civil Engineering	2000	Article	https://www.scopus.com/inward/record.uri?eid=2-s2.0-0034227662&doi=10.1061%2f%28ASCE%290887-3801%282000%2914%3a3%28190%29&partnerID=40&md5=055f7a41dfa52f5ebe11bc39cdaf7cf4	Scopus and WoS
	Social capital and individual well-being in the post-disaster period: The case of Hurricane Maria in Puerto Rico	Ahumada, G; CantillÃ¡n, R; Jara, B	International Journal of Disaster Risk Reduction	2024	Article		Scopus and WoS
	Crop index insurance as a tool for climate resilience: lessons from smallholder farmers in Nigeria	Aina, I; Ayinde, O; Thiam, D; Miranda, M	Natural Hazards	2024	Article		Scopus and WoS
	An exploratory study on the life recovery experiences of flood affected farmers in South Punjab-Pakistan	Akbar, M; Asif, M; Rizwan Safdar, M; Yousaf, F	Journal of Environmental Planning and Management	2024	Article		Scopus and WoS
	GALTrust: Generative Adverserial Learning-Based Framework for Trust Management in Spatial Crowdsourcing Drone Services	Akram, J; Anaissi, A; Rathore, R; Jhaveri, R; Akram, A	IEEE Transactions on Consumer Electronics	2024	Article		Scopus and WoS
	Landslide risk perception and communication for disaster risk management in mountain areas of developing countries: a Mexican foretaste	Alcántara-Ayala I.; Moreno A.R.	Journal of Mountain Science	2016	Article	https://www.scopus.com/inward/record.uri?eid=2-s2.0-85007383500&doi=10.1007%2fs11629-015-3823-0&partnerID=40&md5=40374a4a4b5d5e0f99244090d3c3f6dd	Scopus and WoS
	How social infrastructure saves lives: A quantitative analysis of Japan's 3/11 disasters	Aldrich D.P.	Japanese Journal of Political Science	2023	Article	https://www.scopus.com/inward/record.uri?eid=2-s2.0-85156121090&doi=10.1017%2fS1468109922000366&partnerID=40&md5=9efac84ee8eb7e5213bcd5b682d308e8	Scopus and WoS
	Under Pressure: Social Capital and Trust in Government After Natural Disasters	Alexander Priest A.	Social Currents	2023	Article	https://www.scopus.com/inward/record.uri?eid=2-s2.0-85146733517&doi=10.1177%2f23294965231153066&partnerID=40&md5=1f2ca1552b6250b6622b6519680bed43	Scopus and WoS
	Trust in Government in a Changing World: Shocks, Tax Evasion, and Economic Growth	Alm, J; Barreto, R	B.E. Journal of Macroeconomics	2024	Article		Scopus and WoS
	Role multiplexity and home-grown resilience: A study of part-time firefighters in rural emergency management	Almklov P.G.; Nilsen M.; Gjøsund G.	Safety and Reliability - Safe Societies in a Changing World - Proceedings of the 28th International European Safety and Reliability Conference, ESREL 2018	2018	Conference paper	https://www.scopus.com/inward/record.uri?eid=2-s2.0-85058103235&partnerID=40&md5=50a01daef7d3c8d48586e323877f5bbd	Scopus and WoS
	Water policy, trust and governance in the Murray-Darling Basin	Alston M.; Whittenbury K.; Western D.; Gosling A.	Australian Geographer	2016	Article	https://www.scopus.com/inward/record.uri?eid=2-s2.0-84954400127&doi=10.1080%2f00049182.2015.1091056&partnerID=40&md5=222baab5a3c24d4b1d55ec9ee5a4a5c7	Scopus and WoS
	Place-based citizen science for assessing risk perception and coping capacity of households affected by multiple hazards	Alves P.B.R.; de Sousa Cordão M.J.; Djordjević S.; Javadi A.A.	Sustainability (Switzerland)	2021	Article	https://www.scopus.com/inward/record.uri?eid=2-s2.0-85099027793&doi=10.3390%2fsu13010302&partnerID=40&md5=038f51a99a5bad0e8bdd01599d722129	Scopus and WoS
	Implications of trust, preparedness, risk perceptions, and local context on deprivation costs and disaster relief planning	Amaya J.; Serrano I.; Cantillo V.; Arellana J.; Pérez C.C.	Socio-Economic Planning Sciences	2024	Article	https://pdf.sciencedirectassets.com/271736/1-s2.0-S0038012123X00081/1-s2.0-S0038012123002926/main.pdf?X-Amz-Security-Token=IQoJb3JpZ2luX2VjEJP%2F%2F%2F%2F%2F%2F%2F%2F%2F%2FwEaCXVzLWVhc3QtMSJHMEUCIQC8qlbPeAL%2FUhMxf1eddcjI0sR6FvoFLKfP6ZArZCOckgIgLec11Bys5nXSfpF87YCuShm7e%2BogXpS%2FIK4odwXWkf8qsgUIfBAFGgwwNTkwMDM1NDY4NjUiDFBU0p3a1SsattX8DCqPBYg49xE4qcWPwTmfk6BSVKkAw3lS%2BKlhcLSn45Qo8b%2BegDsOb7W1oC…	Scopus and WoS
	Public awareness and individual responsibility needed for judicious use of antibiotics: A qualitative study of public beliefs and perceptions	Ancillotti M.; Eriksson S.; Veldwijk J.; Nihlén Fahlquist J.; Andersson D.I.; Godskesen T.	BMC Public Health	2018	Article	https://www.scopus.com/inward/record.uri?eid=2-s2.0-85054349208&doi=10.1186%2fs12889-018-6047-8&partnerID=40&md5=90e258c757161b53b410add2080b95a2	Scopus and WoS
	A review of public acceptance of nature-based solutions: The ‘why’, ‘when’, and ‘how’ of success for disaster risk reduction measures	Anderson C.C.; Renaud F.G.	Ambio	2021	Article	https://www.scopus.com/inward/record.uri?eid=2-s2.0-85101244096&doi=10.1007%2fs13280-021-01502-4&partnerID=40&md5=a029fce59fedeba4e0b2337d21df598e	Scopus and WoS
	Local early warning systems for drought – Could they add value to nationally disseminated seasonal climate forecasts?	Andersson L.; Wilk J.; Graham L.P.; Wikner J.; Mokwatlo S.; Petja B.	Weather and Climate Extremes	2020	Article	https://www.scopus.com/inward/record.uri?eid=2-s2.0-85075899832&doi=10.1016%2fj.wace.2019.100241&partnerID=40&md5=44bc7a25ceeea6f309045f09c8f5d813	Scopus and WoS
	Integrating Social and Physical Perspectives of Mitigation Policy and Practice in Indonesia	Andreastuti S.; Budianto A.; Paripurno E.T.	Advances in Volcanology	2018	Book chapter	https://www.scopus.com/inward/record.uri?eid=2-s2.0-85064944213&doi=10.1007%2f11157_2016_36&partnerID=40&md5=6c5d2228fba84c0ba8a355d6b0e84f28	Scopus and WoS
	Integrating Racially and Ethnically Diverse Communities Into Planning for Disasters: The California Experience	Andrulis D.P.; Siddiqui N.J.; Purtle J.P.	Disaster Medicine and Public Health Preparedness	2011	Article	https://www.scopus.com/inward/record.uri?eid=2-s2.0-84864949463&doi=10.1001%2fdmp.2011.72&partnerID=40&md5=35c429be265503403cf7a8495f45fbb1	Scopus and WoS
	The role of social capital in climate change mitigation: a case study of agricultural sector in Ambarawa, Central Java	Anggoro, T; Saptutyningsih, E; Hartarto, R	Local Environment	2025	Article		Scopus and WoS
	An approach to measure resilience of communities to climate change: a case study in Calabria (Southern Italy)	Antronico L.; Carone M.T.; Coscarelli R.	Mitigation and Adaptation Strategies for Global Change	2023	Article	https://www.scopus.com/inward/record.uri?eid=2-s2.0-85151346574&doi=10.1007%2fs11027-023-10056-7&partnerID=40&md5=b6867a9b687b062bd2270a7d00c43d9b	Scopus and WoS
	Climate change and social perception: A case study in southern Italy	Antronico L.; Coscarelli R.; De Pascale F.; Di Matteo D.	Sustainability (Switzerland)	2020	Article	https://www.scopus.com/inward/record.uri?eid=2-s2.0-85090352565&doi=10.3390%2fsu12176985&partnerID=40&md5=deedd09a6b47daa0791fa2618919ff22	Scopus and WoS
	Perception of climate change and geo-hydrological risk among high-school students: A local-scale study in Italy	Antronico L.; Coscarelli R.; Gariano S.L.; Salvati P.	International Journal of Disaster Risk Reduction	2023	Article	https://www.scopus.com/inward/record.uri?eid=2-s2.0-85151518333&doi=10.1016%2fj.ijdrr.2023.103663&partnerID=40&md5=d484c204c1702ea940cd62f6fd38e16b	Scopus and WoS
	Households’ Earthquake Disaster Preparedness Behavior: The Role of Trust in and Help From Stakeholders	Ao Y.; Tan L.; Tan L.; Zhong J.; Zhang H.; Wang Y.; Wang T.	Frontiers in Environmental Science	2022	Article	https://www.scopus.com/inward/record.uri?eid=2-s2.0-85133504616&doi=10.3389%2ffenvs.2022.926432&partnerID=40&md5=3f03ae7dfb232e1ef128760c1cabb8dc	Scopus and WoS
	Who Would Be Willing to Accept Disaster Debris in Their Backyard? Investigating the Determinants of Public Attitudes in Post-Fukushima Japan	Aoki N.	Risk Analysis	2018	Article	https://www.scopus.com/inward/record.uri?eid=2-s2.0-85026360416&doi=10.1111%2frisa.12858&partnerID=40&md5=fe7bd2f15156858e7b8b05ebe9fc49a3	Scopus and WoS
	The generation of new tsunami risk areas due to an intentionally biased reconstruction process: Case study of llico after the 2010 Chile tsunami	Aránguiz R.; Martínez C.; Rojas O.; Hoffmann C.; López P.	International Journal of Disaster Risk Reduction	2020	Article	https://www.scopus.com/inward/record.uri?eid=2-s2.0-85087004992&doi=10.1016%2fj.ijdrr.2020.101727&partnerID=40&md5=7a9b9102d164d47cbf80c99629b70892	Scopus and WoS
	Strategic Partnerships to Leverage Small Wins for Fine Fuels Management	Arispe S.A.; Johnson D.D.; Wollstein K.L.; Hulet A.; Jensen K.S.; Schultz B.W.; Sprinkle J.E.; McDaniel M.F.; Ryan T.; Mackenzie M.; Cunningham S.	Rangeland Ecology and Management	2022	Article	https://www.scopus.com/inward/record.uri?eid=2-s2.0-85140924576&doi=10.1016%2fj.rama.2022.09.004&partnerID=40&md5=e7e5fdfdee206c92b89c5e22f0160938	Scopus and WoS
	Self-efficacy, stress, and locus of control: The psychology of earthquake risk perception in Bucharest, Romania	Armaş I.; Cretu R.Z.; Ionescu R.	International Journal of Disaster Risk Reduction	2017	Article	https://www.scopus.com/inward/record.uri?eid=2-s2.0-85015384040&doi=10.1016%2fj.ijdrr.2017.02.018&partnerID=40&md5=e5fefa6969e7479ec68026e0244c4a27	Scopus and WoS
	Factors affecting the application of protective measures before flood occurrence among local communities in Iran	Askari, E; Savari, M; Rezaei, M	Climate Risk Management	2025	Article		Scopus and WoS
	Impact of the built environment on climate change risk perception and psychological distancing: Empirical evidence from Islamabad, Pakistan	Aslam A.; Rana I.A.	Environmental Science and Policy	2022	Article	https://www.scopus.com/inward/record.uri?eid=2-s2.0-85118538394&doi=10.1016%2fj.envsci.2021.10.024&partnerID=40&md5=fe43390385f3a789f11b9a1188063072	Scopus and WoS
	Reconceptualising 'community' to identify place-based disaster management needs in Tasmania	Astill S.; Corney S.; Carey R.; Auckland S.; Cross M.	Australian Journal of Emergency Management	2019	Article	https://www.scopus.com/inward/record.uri?eid=2-s2.0-85080976003&partnerID=40&md5=15c60a47b01cf4c586c754aa82dc79bd	Scopus and WoS
	Collective efficacy and natural hazards: differing roles of social cohesion and task-specific efficacy in shaping risk and coping beliefs	Babcicky P.; Seebauer S.	Journal of Risk Research	2020	Article	https://www.scopus.com/inward/record.uri?eid=2-s2.0-85067809623&doi=10.1080%2f13669877.2019.1628096&partnerID=40&md5=640c0c0d9fafba437fa54e09066f58b5	Scopus and WoS
	Project Portfolio Network Risk Propagation Modeling: A Risk Perception Perspective	Bai, L; Wang, C; Sun, Y; Xie, X; Tang, T; Xie, Q	IEEE Transactions on Engineering Management	2024	Article		Scopus and WoS
	Flood-tolerant rice improves climate resilience, profitability, and household consumption in Bangladesh	Bairagi S.; Bhandari H.; Kumar Das S.; Mohanty S.	Food Policy	2021	Article	https://www.scopus.com/inward/record.uri?eid=2-s2.0-85118325044&doi=10.1016%2fj.foodpol.2021.102183&partnerID=40&md5=960704168d4220115de824cccf033f28	Scopus and WoS
	Analyzing the social lead-up to a human-induced disaster: The gas extraction-earthquake nexus in Groningen, The Netherlands	Bakema M.M.; Parra C.; McCann P.	Sustainability (Switzerland)	2018	Article	https://www.scopus.com/inward/record.uri?eid=2-s2.0-85054724665&doi=10.3390%2fsu10103621&partnerID=40&md5=67307e13d5ec5a494cdf47ed60a0bffe	Scopus and WoS
	Institutional development and scale matching in disaster response management	Baker D.; Refsgaard K.	Ecological Economics	2007	Article	https://www.scopus.com/inward/record.uri?eid=2-s2.0-34250186052&doi=10.1016%2fj.ecolecon.2007.01.007&partnerID=40&md5=1f70652ece617a6d2fecb41665e1096c	Scopus and WoS
	Resilience after natural disasters: the process of harnessing resources in communities differentially exposed to a flood; [#x81ea;#x7136;灾害后的心理韧性:#x906d;#x53d7;#x4e0d;#x540c;程度洪水影响的社区中的资源利用过程]; [ Resiliencia tras catástrofes naturales: el proceso de utilización de recursos en las comunidades expuestas de forma diferenciada a una inundación]	Bakic H.; Ajdukovic D.	European Journal of Psychotraumatology	2021	Article	https://www.scopus.com/inward/record.uri?eid=2-s2.0-85103044039&doi=10.1080%2f20008198.2021.1891733&partnerID=40&md5=60f7fd4f7b7909ed45847d6ee8178234	Scopus and WoS
	Social capacities in fostering water supply resilience in Vanuatu	Balaei B.; Wilkinson S.; Potangaroa R.	Disaster Prevention and Management: An International Journal	2019	Article	https://www.scopus.com/inward/record.uri?eid=2-s2.0-85071560042&doi=10.1108%2fDPM-08-2018-0278&partnerID=40&md5=847768eb8d07ce53a62432a036bd4067	Scopus and WoS
	Social factors affecting water supply resilience to disasters	Balaei B.; Wilkinson S.; Potangaroa R.; Adamson C.; Alavi-Shoshtari M.	International Journal of Disaster Risk Reduction	2019	Article	https://www.scopus.com/inward/record.uri?eid=2-s2.0-85066287054&doi=10.1016%2fj.ijdrr.2019.101187&partnerID=40&md5=e8a7b02606690d195f3488478e948428	Scopus and WoS
	Human security: An analytical tool for disaster perception research	Bambals R.	Disaster Prevention and Management: An International Journal	2015	Article	https://www.scopus.com/inward/record.uri?eid=2-s2.0-84924374164&doi=10.1108%2fDPM-06-2014-0106&partnerID=40&md5=e2eae1960a5c3b2109721afa98c7b8fd	Scopus and WoS
	The role of social capital in empowering rural community for reducing environmental hazards: the case study of Khodabandeh, Iran	Barghi H.; Zakerinejad R.	Acta Universitatis Carolinae, Geographica	2023	Article	https://www.scopus.com/inward/record.uri?eid=2-s2.0-85165247518&doi=10.14712%2f23361980.2023.3&partnerID=40&md5=a36e0be43ddc9a8719df9f38960f4712	Scopus and WoS
	Moving With the Marsh: Encouraging Property Owner Adaptation to Marsh Migration	Barrett J.; Balcom N.	Journal of Extension	2020	Article	https://www.scopus.com/inward/record.uri?eid=2-s2.0-85098691843&partnerID=40&md5=910f752bf919c4dd6de80970d7d8176f	Scopus and WoS
	Attitudes and Perceptions of Urban African Americans of a "Dirty Bomb" Radiological Terror Event: Results of a Qualitative Study and Implications for Effective Risk Communication	Bass S.B.; Greener J.R.; Ruggieri D.; Parvanta C.; Mora G.; Wolak C.; Normile R.; Gordon T.F.	Disaster Medicine and Public Health Preparedness	2015	Article	https://www.scopus.com/inward/record.uri?eid=2-s2.0-84924580200&doi=10.1017%2fdmp.2014.158&partnerID=40&md5=7cce0c58b28a84843c563ff2e2d4b50d	Scopus and WoS
	Wise-PRoPHET: A Watchdog supervised PRoPHET for reliable dissemination of post disaster situational information over smartphone based DTN	Basu S.; Biswas A.; Roy S.; DasBit S.	Journal of Network and Computer Applications	2018	Article	https://www.scopus.com/inward/record.uri?eid=2-s2.0-85042855841&doi=10.1016%2fj.jnca.2018.02.012&partnerID=40&md5=d226b488fb895dc71474e5c2db94e2c5	Scopus and WoS
	Contribution of perceptions to the acceptability of adaptation tools to sea level rise	Bazart C.; Blayac T.; Rey-Valette H.	Climate Policy	2023	Article	https://www.scopus.com/inward/record.uri?eid=2-s2.0-85175637823&doi=10.1080%2f14693062.2023.2273944&partnerID=40&md5=e9bc1e76aca799fc59becf67168c987a	Scopus and WoS
	Improving relocation acceptability by improving information and governance quality/results from a survey conducted in France	Bazart C.; Trouillet R.; Rey-Valette H.; Lautrédou-Audouy N.	Climatic Change	2020	Article	https://www.scopus.com/inward/record.uri?eid=2-s2.0-85083117936&doi=10.1007%2fs10584-020-02690-w&partnerID=40&md5=2741e3adb6dcd9c6f10ed95ef3838abf	Scopus and WoS
	Coronavirus disease-2019 risk management using strengths, weaknesses, opportunities, threats analysis approach in the health system: A qualitative multimethod study	Bazyar J.; Alimoradi S.; Seydi M.; Pourvakhshoori N.	Journal of Education and Health Promotion	2021	Article	https://www.scopus.com/inward/record.uri?eid=2-s2.0-85122883215&doi=10.4103%2fjehp.jehp_1599_20&partnerID=40&md5=63fd94a001a6e8723469c85b382d12e4	Scopus and WoS
	Dependence, trust, and influence of external actors on municipal urban flood risk mitigation: The case of Lomma Municipality, Sweden	Becker P.	International Journal of Disaster Risk Reduction	2018	Article	https://www.scopus.com/inward/record.uri?eid=2-s2.0-85053422227&doi=10.1016%2fj.ijdrr.2018.09.005&partnerID=40&md5=71974c8748d408969fb99a84999d10e6	Scopus and WoS
	Exploring the role of social capital in advancing climate change mitigation and disaster risk reduction	Bernados S., Jr.; Ocampo L.	Community Development	2023	Article	https://www.scopus.com/inward/record.uri?eid=2-s2.0-85169936320&doi=10.1080%2f15575330.2023.2253316&partnerID=40&md5=7cffb52f231e535701e7f908980e63cd	Scopus and WoS
	Analyzing urban rituals with reference to development of social capital for disaster resilience: A case study of Kishiwada City, Japan	Bhandari R.B.; Okada N.; Yokomatsu M.; Ikeo H.	Conference Proceedings - IEEE International Conference on Systems, Man and Cybernetics	2010	Conference paper	https://www.scopus.com/inward/record.uri?eid=2-s2.0-78751525445&doi=10.1109%2fICSMC.2010.5642437&partnerID=40&md5=6b127c24a6492741f369c3f8a7d47b34	Scopus and WoS
	Once bitten, twice shy? Does the public adopt more disaster preparedness practices after experiencing more disasters?	Bian Q.; Liang Y.; Ma B.	International Journal of Disaster Risk Reduction	2022	Article	https://www.sciencedirect.com/science/article/pii/S221242092200276X	Scopus and WoS
	Crisis Coordination and Communication During the 2010 Eyjafjallajökull Eruption	Bird D.K.; Jóhannesdóttir G.; Reynisson V.; Karlsdóttir S.; Gudmundsson M.T.; Gísladóttir G.	Advances in Volcanology	2018	Book chapter	https://www.scopus.com/inward/record.uri?eid=2-s2.0-85062714463&doi=10.1007%2f11157_2017_6&partnerID=40&md5=f79913a6f65189410b73dddb1961754d	Scopus and WoS
	Public opinion on COVID-19 pandemic in Bangladesh: Disruption to public lives and trust in government's immunisation performance	Biswas R.K.; Afiaz A.; Huq S.; Farzana M.; Kabir E.	International Journal of Health Planning and Management	2024	Article	https://www.scopus.com/inward/record.uri?eid=2-s2.0-85175378030&doi=10.1002%2fhpm.3721&partnerID=40&md5=c2ad0f175cefd9d8ca21c57bbbd8d837	Scopus and WoS
	Unpacking Adaptive Capacity to Flooding in Urban Environments: Social Capital, Social Vulnerability, and Risk Perception	Bixler R.P.; Paul S.; Jones J.; Preisser M.; Passalacqua P.	Frontiers in Water	2021	Article	https://www.scopus.com/inward/record.uri?eid=2-s2.0-85116878019&doi=10.3389%2ffrwa.2021.728730&partnerID=40&md5=4d28f7b9075c577a3cf138864937e085	Scopus and WoS
	A community-based response to the COVID-19 pandemic: Social capital in action	Björngren Cuadra, C; Rämgård, M	International Journal of Disaster Risk Reduction	2025	Article		Scopus and WoS
	Daily vulnerability and disaster resilience: a case study of preferred community assets and social capital for Latinx coastal residents	Blockstein, J; Tilt, J; Botello Salgado, B	Disaster Prevention and Management	2024	Article		Scopus and WoS
	Independent-living senior communities in disaster: Self-efficacy and trust in responding agencies	Bonnan-White J.	Journal of Homeland Security and Emergency Management	2018	Article	https://www.scopus.com/inward/record.uri?eid=2-s2.0-85037846949&doi=10.1515%2fjhsem-2016-0064&partnerID=40&md5=0008805d1410f7bc4f562b6658812657	Scopus and WoS
	A Probabilistic Trust Model and Control Algorithm to Protect 6G Networks against Malicious Data Injection Attacks in Edge Computing Environments	Bordel Sánchez, B; Alcarria, R; Robles, T	CMES - Computer Modeling in Engineering and Sciences	2024	Article		Scopus and WoS
	Evaluating a flood-risk education program in the Netherlands	Bosschaart A.; van der Schee J.; Kuiper W.; Schoonenboom J.	Studies in Educational Evaluation	2016	Article	https://www.scopus.com/inward/record.uri?eid=2-s2.0-84978954999&doi=10.1016%2fj.stueduc.2016.07.002&partnerID=40&md5=ea8eff6ec352960a5a6a3f15f0d4e33f	Scopus and WoS
	Adoption of Individual Flood Damage Mitigation Measures in New York City: An Extension of Protection Motivation Theory	Botzen W.J.W.; Kunreuther H.; Czajkowski J.; de Moel H.	Risk Analysis	2019	Article	https://www.scopus.com/inward/record.uri?eid=2-s2.0-85064899751&doi=10.1111%2frisa.13318&partnerID=40&md5=a1f3d0843a1aed1b1e27588c142cbfa5	Scopus and WoS
	The arduous work of making claims in the wake of disaster: Perspectives from policyholders	Bourova E.; Ramsay I.; Ali P.	Geographical Research	2022	Article	https://www.scopus.com/inward/record.uri?eid=2-s2.0-85134470266&doi=10.1111%2f1745-5871.12553&partnerID=40&md5=0d5c8fcc6767ea6ded95e1bcb28d540b	Scopus and WoS
	Unaffordable, untrustworthy, or unnecessary? Reasons for foregoing building, home contents, and comprehensive car insurance in disaster-prone Australia	Bourova, E; Ramsay, I; Ali, P	Risk Management and Insurance Review	2024	Article		Scopus and WoS
	Medical Reserve Corps Volunteers' Characteristics Affect Disaster Survival	Brannen D.E.; Howell M.; Bidigare C.M.; Shuster J.L.	Disaster Medicine and Public Health Preparedness	2023	Article	https://www.scopus.com/inward/record.uri?eid=2-s2.0-85159810374&doi=10.1017%2fdmp.2023.60&partnerID=40&md5=f707c24c37c61f80464685454d212bf0	Scopus and WoS
	Understanding Older Adults' Resilience during the Brisbane Floods: Social Capital, Life Experience, and Optimism	Brockie L.; Miller E.	Disaster Medicine and Public Health Preparedness	2017	Article	https://www.scopus.com/inward/record.uri?eid=2-s2.0-85009814642&doi=10.1017%2fdmp.2016.161&partnerID=40&md5=e6e5cb9282c1b8321e60393d891042b9	Scopus and WoS
	Trust and risk perception of natural hazards: implications for risk preparedness in Chile	Bronfman N.C.; Cisternas P.C.; López-Vázquez E.; Cifuentes L.A.	Natural Hazards	2016	Article	https://www.scopus.com/inward/record.uri?eid=2-s2.0-84957840680&doi=10.1007%2fs11069-015-2080-4&partnerID=40&md5=ce141fc777d76fcaccc26250b21193b7	Scopus and WoS
	How much does participatory flood management contribute to stakeholders' social capacity building? Empirical findings based on a triangulation of three evaluation approaches	Buchecker M.; Menzel S.; Home R.	Natural Hazards and Earth System Science	2013	Article	https://www.scopus.com/inward/record.uri?eid=2-s2.0-84879300440&doi=10.5194%2fnhess-13-1427-2013&partnerID=40&md5=774ab5a75fa6ee853f84abd4323df693	Scopus and WoS
	The role of risk perception in making flood risk management more effective	Buchecker M.; Salvini G.; Di Baldassarre G.; Semenzin E.; Maidl E.; Marcomini A.	Natural Hazards and Earth System Sciences	2013	Article	https://www.scopus.com/inward/record.uri?eid=2-s2.0-84890103121&doi=10.5194%2fnhess-13-3013-2013&partnerID=40&md5=42e7cbfcdefdd050795a145bef19f077	Scopus and WoS
	The Perception of Flood Risks: A Case Study of Babessi in Rural Cameroon	Buchenrieder G.; Brandl J.; Balgah A.R.	International Journal of Disaster Risk Science	2021	Article	https://www.scopus.com/inward/record.uri?eid=2-s2.0-85106052593&doi=10.1007%2fs13753-021-00345-7&partnerID=40&md5=0cd03b81f21ba6f6729ef68e178e13f0	Scopus and WoS
	Reforming Australia's approach to hazards and disaster risk: national leadership, systems thinking, and inclusive conversations about vulnerability	Buchtmann M.; Wise R.; O'Connell D.; Crosweller M.; Edwards J.	Disaster Prevention and Management: An International Journal	2023	Article	https://www.scopus.com/inward/record.uri?eid=2-s2.0-85139040212&doi=10.1108%2fDPM-08-2022-0168&partnerID=40&md5=0462ef8c2c66bba40676e09f78d3fa88	Scopus and WoS
	Assessing farmers’ preparedness to cope with the impacts of multiple climate change-related hazards in the Terai lowlands of Nepal	Budhathoki N.K.; Paton D.; A. Lassa J.; Zander K.K.	International Journal of Disaster Risk Reduction	2020	Article	https://www.scopus.com/inward/record.uri?eid=2-s2.0-85084583872&doi=10.1016%2fj.ijdrr.2020.101656&partnerID=40&md5=7aa0139fab10157e1ed12117fddd21be	Scopus and WoS
	What influences disaster risk perception? Intervention measures, flood and landslide risk perception of the population living in flood risk areas in Rio de Janeiro state, Brazil	Bustillos Ardaya A.; Evers M.; Ribbe L.	International Journal of Disaster Risk Reduction	2017	Article	https://www.scopus.com/inward/record.uri?eid=2-s2.0-85029664342&doi=10.1016%2fj.ijdrr.2017.09.006&partnerID=40&md5=9ed2c01284cc1171e41a04ceb6c1bc69	Scopus and WoS
	Trust, distrust and translation in a disaster	Cadwell P.	Disaster Prevention and Management: An International Journal	2020	Article	https://www.scopus.com/inward/record.uri?eid=2-s2.0-85071631127&doi=10.1108%2fDPM-11-2018-0374&partnerID=40&md5=dc5b2d4337526e912802c60baea7f944	Scopus and WoS
	Developing a resilience-based adaptive co-management framework: public sectors’ insights on the role of tourism	Cahyanto I.P.; Liu-Lastres B.; Edwards C.	Journal of Policy Research in Tourism, Leisure and Events	2021	Article	https://www.scopus.com/inward/record.uri?eid=2-s2.0-85084799341&doi=10.1080%2f19407963.2020.1759611&partnerID=40&md5=8e251beb0e7c96aac4bd4641821e4ded	Scopus and WoS
	Influences of social environment and psychological cognition on individuals’ behavioral intentions to reduce disaster risk in geological hazard-prone areas: An application of social cognitive theory	Cai J.; Hu S.; Que T.; Li H.; Xing H.; Li H.	International Journal of Disaster Risk Reduction	2023	Article	https://www.scopus.com/inward/record.uri?eid=2-s2.0-85146896389&doi=10.1016%2fj.ijdrr.2023.103546&partnerID=40&md5=2c4a7f9a5f5058111937a81a2ccf1fc9	Scopus and WoS
	Unsettled Ground, Unsettled Lives: The Ontological (In)securities of Syrian Refugees in the Shadow of Turkey’s 2023 Earthquake	Çakın, B; Almajdalawi, R	Journal on Migration and Human Security	2025	Article		Scopus and WoS
	Silent no more: Identifying and breaking through the barriers that d/Deaf people face in responding to hazards and disasters	Calgaro E.; Craig N.; Craig L.; Dominey-Howes D.; Allen J.	International Journal of Disaster Risk Reduction	2021	Article	https://www.scopus.com/inward/record.uri?eid=2-s2.0-85102140357&doi=10.1016%2fj.ijdrr.2021.102156&partnerID=40&md5=d3c78e3d6af0301790686dea16bb9967	Scopus and WoS
	Communication Structures and Decision Making Cues and Criteria to Support Effective Drought Warning in Central Malawi	Calvel A.; Werner M.; van den Homberg M.; Cabrera Flamini A.; Streefkerk I.; Mittal N.; Whitfield S.; Langton Vanya C.; Boyce C.	Frontiers in Climate	2020	Article	https://www.scopus.com/inward/record.uri?eid=2-s2.0-85121237082&doi=10.3389%2ffclim.2020.578327&partnerID=40&md5=e55338d04ee49fec84a5ff30685a1d93	Scopus and WoS
	Landslide risk perception: a case study in Southern Italy	Calvello M.; Papa M.N.; Pratschke J.; Nacchia Crescenzo M.	Landslides	2016	Article	https://www.scopus.com/inward/record.uri?eid=2-s2.0-84926168265&doi=10.1007%2fs10346-015-0572-7&partnerID=40&md5=d8da5c463804c8254bdc8f5b658a0249	Scopus and WoS
	The role of financial literacy in climate mitigation: The case of central Colombia	Cano, A; Castro-Campos, B	Environmental Development	2025	Article		Scopus and WoS
	Rationale for Military Involvement in Humanitarian Assistance and Disaster Relief	Canyon D.V.; Ryan B.J.; Burkle F.M., Jr.	Prehospital and Disaster Medicine	2020	Article	https://www.scopus.com/inward/record.uri?eid=2-s2.0-85076181648&doi=10.1017%2fS1049023X19005168&partnerID=40&md5=c00b00eec63362329fa448318a2d3e79	Scopus and WoS
	The impact of COVID-19 on parents from Black ethnic backgrounds in the UK: What we have learned and why it still matters	Cardi, V; Meregalli, V; Tosi, C; Sudulich, L; Onwumere, J	BJPsych Open	2025	Article		Scopus and WoS
	Trust Shaken: Earthquake damage, state capacity, and interpersonal trust in comparative perspective	Carlin R.E.; Love G.J.; Zechmeister E.J.	Comparative Politics	2014	Review	https://www.scopus.com/inward/record.uri?eid=2-s2.0-84928350432&doi=10.5129%2f001041514812522761&partnerID=40&md5=5b670999d7d77c1ec89c57ef484ea7b7	Scopus and WoS
	Social Capital and Community Resilience in the wake of disasters, conflicts and displacements	Carrasco, S; Ochiai, C; Tang, L	International Journal of Disaster Risk Reduction	2024	Editorial		Scopus and WoS
	Guidance, Training and Exercises for Responding to an Improvised Nuclear Device: First Receivers, Public Health	Case C.; Coleman C.N.; Bader J.L.; Hick J.; Hanfling D.	Health Physics	2018	Article	https://www.scopus.com/inward/record.uri?eid=2-s2.0-85040346650&doi=10.1097%2fHP.0000000000000759&partnerID=40&md5=e5003d21080821d383af9c68f03c4463	Scopus and WoS
	Case study of institutional and social responses to flooding: Reforming for resilience?	Cashman A.C.	Journal of Flood Risk Management	2011	Article	https://www.scopus.com/inward/record.uri?eid=2-s2.0-79751482878&doi=10.1111%2fj.1753-318X.2010.01087.x&partnerID=40&md5=0ce29ad21ba462ae7fab977f1eb89201	Scopus and WoS
	Community preparedness for natural hazards in two Chilean coastal cities	CastaÃ±eda, J; Repetto, P; Alvarez, P; Cisternas, P	Journal of Risk Research	2024	Article		Scopus and WoS
	The unintended consequences of confinement: Evidence from the rural area in Guatemala	Castillo J.G.; Hernandez M.A.	Journal of Economic Psychology	2023	Article	https://www.scopus.com/inward/record.uri?eid=2-s2.0-85145845563&doi=10.1016%2fj.joep.2022.102587&partnerID=40&md5=40f4bed4822a7b57040f74e4baf98073	Scopus and WoS
	Shocks and health care in Latin America and the Caribbean	Castro, M; Ponmattam, J; Fitzgerald, E	Frontiers in Public Health	2025	Review		Scopus and WoS
	Transformation of social capital during and after a disaster event: the cases Chañaral and Diego de Almagro, Atacama Region, Chile	Castro-Correa C.-P.; Aldunce Ide P.; Wyndham Vásquez K.; Mena Maldonado D.; Pérez Tello S.	Natural Hazards	2020	Article	https://link.springer.com/article/10.1007/s11069-020-04091-9	Scopus and WoS
	Natural Disasters, Preferences, and Behaviors: Evidence from the 2011 Mega Flood in Cambodia	Chantarat S.; Oum S.; Samphantharak K.; Sann V.	Journal of Asian Economics	2019	Article	https://www.scopus.com/inward/record.uri?eid=2-s2.0-85065846367&doi=10.1016%2fj.asieco.2019.05.001&partnerID=40&md5=29f5d1bdbda464e921fb035695bb5690	Scopus and WoS
	The General Public's Attitudes and Beliefs Regarding Resource Management, Collaboration, and Community Assistance Centers during Disasters	Charney R.L.; Rebmann T.; Endrizal A.; Dalawari P.	Disaster Medicine and Public Health Preparedness	2018	Article	https://www.scopus.com/inward/record.uri?eid=2-s2.0-85030721404&doi=10.1017%2fdmp.2017.108&partnerID=40&md5=fa7823ead19259595b90cc90b735b7f6	Scopus and WoS
	Separated after a Disaster: Trust and Privacy Issues in Sharing Children's Personal Information	Charney R.L.; Rebmann T.; Esposito F.; Schmid K.; Chung S.	Disaster Medicine and Public Health Preparedness	2019	Article	https://www.scopus.com/inward/record.uri?eid=2-s2.0-85067439962&doi=10.1017%2fdmp.2019.32&partnerID=40&md5=0b9b7d49c2555001bb91d588058bfe37	Scopus and WoS
	Fire branding: Why do new residents make a burn scar their home?	Chase, J	GeoJournal	2024	Article		Scopus and WoS
	Households’ Intended Evacuation Transportation Behavior in Response to Earthquake and Tsunami Hazard in a Cascadia Subduction Zone City	Chen C.; Buylova A.; Chand C.; Wang H.; Cramer L.A.; Cox D.T.	Transportation Research Record	2020	Article	https://www.scopus.com/inward/record.uri?eid=2-s2.0-85094871697&doi=10.1177%2f0361198120920873&partnerID=40&md5=1dffe3ecf8d2a14eea9f3b5bb12232f8	Scopus and WoS
	The Impact of Social Capital on Community Resilience: A Comparative Study of Seven Flood-Prone Communities in Nanjing, China	Chen, Y; Liu, H; Lin, S; Wang, Y; Zhang, Q; Feng, L	Land	2024	Article		Scopus and WoS
	Study on factors affecting resilience behaviours of residents in coastal rural community management in response to typhoons	Chen, Y; Su, X	Ocean and Coastal Management	2024	Article		Scopus and WoS
	Mitigation policy acceptance model: An analysis of individual decision making process toward residential seismic strengthening	Cheng H.-T.; Tsou K.-W.	International Journal of Environmental Research and Public Health	2018	Article	https://www.scopus.com/inward/record.uri?eid=2-s2.0-85052673737&doi=10.3390%2fijerph15091883&partnerID=40&md5=8578c3caa1b2ee3176796cff274dcec1	Scopus and WoS
	The effects of ICT and mass media in post-disaster recovery - A two model case study of the Great East Japan Earthquake	Cheng J.W.; Mitomo H.; Otsuka T.; Jeon S.Y.	Telecommunications Policy	2015	Article	https://www.scopus.com/inward/record.uri?eid=2-s2.0-84928911650&doi=10.1016%2fj.telpol.2015.03.006&partnerID=40&md5=59c07bd21ab594239eb2be730264683a	Scopus and WoS
	Wrapped in a veil: how social media and risk perception shape political trust in emergency organizations in Anhui, China	Cheng Q.	Journal of Information Technology and Politics	2024	Article	https://www.scopus.com/inward/record.uri?eid=2-s2.0-85147443920&doi=10.1080%2f19331681.2023.2172123&partnerID=40&md5=b5785e12faad115c0177179928701761	Scopus and WoS
	Roles of Agricultural Cooperatives (ACs) in Drought Risk Management among Smallholder Farmers in Pursat and Kampong Speu Provinces, Cambodia	Chhinh N.; Sok S.; Sou V.; Nguonphan P.	Water (Switzerland)	2023	Article	https://www.scopus.com/inward/record.uri?eid=2-s2.0-85156215082&doi=10.3390%2fw15081447&partnerID=40&md5=647732ea4227864f5ad883ee1027abf4	Scopus and WoS
	Operation damayan	Chiu I.	NATO Science for Peace and Security Series C: Environmental Security	2017	Article	https://www.scopus.com/inward/record.uri?eid=2-s2.0-85018956130&doi=10.1007%2f978-94-024-1071-6_17&partnerID=40&md5=361b6230bab6e0a3fb06010c99bc4452	Scopus and WoS
	Building resilience: Knowledge, experience and perceptions among informal construction stakeholders	Chmutina K.; Rose J.	International Journal of Disaster Risk Reduction	2018	Article	https://www.scopus.com/inward/record.uri?eid=2-s2.0-85043373919&doi=10.1016%2fj.ijdrr.2018.02.039&partnerID=40&md5=7e0b7fe3115d9d5003e2a49f8e35d7e6	Scopus and WoS
	Trust in Emergency Management Authorities and Individual Emergency Preparedness for Tornadoes	Choi J.; Wehde W.	Risk, Hazards and Crisis in Public Policy	2020	Article	https://digitalcommons.unomaha.edu/cgi/viewcontent.cgi?article=1102&context=pubadfacpub#:~:text=Although%20trust%20in%20FEMA%20does,trust%20in%20FEMA%20is%20met.	Scopus and WoS
	Who Wants to Pay More? Exploring Citizen Willingness to Pay for Supporting Local Emergency Management	Choi, J; Wehde, W	Public Performance and Management Review	2024	Article		Scopus and WoS
	Goal programming optimization model under uncertainty and the critical areas characterization in humanitarian logistics management	Chong M.; Lazo Lazo J.G.; Pereda M.C.; Machuca De Pina J.M.	Journal of Humanitarian Logistics and Supply Chain Management	2019	Article	https://www.scopus.com/inward/record.uri?eid=2-s2.0-85064071393&doi=10.1108%2fJHLSCM-04-2018-0027&partnerID=40&md5=10d4b7ae1f60f4fb6cb3603b892adae8	Scopus and WoS
	Resource-sharing behavior while sheltering-in-place: A latent class analysis to guide community-based relief distribution	Chou, C; Borowski, E; Stathopoulos, A	International Journal of Disaster Risk Reduction	2025	Article		Scopus and WoS
	Earthquake and tsunami preparedness between residents and tourists in coastal communities	Cisternas, P; Cifuentes, L; Alvarez, P; Repetto, P; CastaÃ±eda, J	Progress in Disaster Science	2024	Article		Scopus and WoS
	Adaptive capacity in a chilean context: A questionable model for latin america	Clarvis M.H.; Allan A.	Environmental Science and Policy	2014	Article	https://www.scopus.com/inward/record.uri?eid=2-s2.0-84906079295&doi=10.1016%2fj.envsci.2013.10.014&partnerID=40&md5=56f9b3f44eb42a2e332aa3a1e6179b7c	Scopus and WoS
	Tutors of resiliency of children and adolescents living in camps in Port-au-Prince and surrounding cities; [Les tuteurs de résilience des enfants et adolescents vivant dans des camps à Port-au-Prince et dans les villes avoisinantes]	Clermont-Mathieu M.; Jean-Jacques R.; Derivois D.	Encephale	2016	Article	https://www.scopus.com/inward/record.uri?eid=2-s2.0-84962318136&doi=10.1016%2fj.encep.2016.01.004&partnerID=40&md5=047e064d3edc44170f6f2e4e8bef6c8c	Scopus and WoS
	Northern Australia Climate Program: Supporting adaptation in rangeland grazing systems through more targeted climate forecasts, improved drought information and an innovative extension program	Cobon D.; Jarvis C.; Reardon-Smith K.; Guillory L.; Pudmenzky C.; Nguyen-Huy T.; Mushtaq S.; Stone R.	Rangeland Journal	2021	Review	https://www.scopus.com/inward/record.uri?eid=2-s2.0-85116191297&doi=10.1071%2fRJ20074&partnerID=40&md5=42a73c64231438f362bdd79dceb04de7	Scopus and WoS
	The conjoint community resiliency assessment measure as a baseline for profiling and predicting community resilience for emergencies	Cohen O.; Leykin D.; Lahad M.; Goldberg A.; Aharonson-Daniel L.	Technological Forecasting and Social Change	2013	Article	https://www.scopus.com/inward/record.uri?eid=2-s2.0-84885057017&doi=10.1016%2fj.techfore.2012.12.009&partnerID=40&md5=e063dfd3d0d3a1c15560cd6808ab0a8d	Scopus and WoS
	Analyzing common social and physical features of flash-flood vulnerability in urban areas	Coleman, N; Clarke, A; Esparza, M; Mostafavi, A	International Journal of Disaster Risk Reduction	2025	Article		Scopus and WoS
	Driving into danger: Perception and communication of flash-flood risk	Coles A.R.; Hirschboeck K.K.	Weather, Climate, and Society	2020	Article	https://www.scopus.com/inward/record.uri?eid=2-s2.0-85086630986&doi=10.1175%2fWCAS-D-19-0082.1&partnerID=40&md5=cf478d72684a51f2ce0c7c9f9f05a806	Scopus and WoS
	Situating Indigenous knowledge for resilience in fire-dependent social-ecological systems	Copes-Gerbitz K.; Hagerman S.M.; Daniels L.D.	Ecology and Society	2021	Article	https://www.scopus.com/inward/record.uri?eid=2-s2.0-85123125247&doi=10.5751%2fES-12757-260425&partnerID=40&md5=f8c48ef4e8615eb5197f2bd4d197062e	Scopus and WoS
	Risk cultures and dominant approaches towards disasters in seven European countries	Cornia A.; Dressel K.; Pfeil P.	Journal of Risk Research	2016	Article	https://www.scopus.com/inward/record.uri?eid=2-s2.0-84907892077&doi=10.1080%2f13669877.2014.961520&partnerID=40&md5=6a0483d80124fd3a794772e7abd5c5cd	Scopus and WoS
	Risk and Resilience Factors During the COVID-19 Pandemic: A Snapshot of the Experiences of Canadian Workers Early on in the Crisis	Coulombe S.; Pacheco T.; Cox E.; Khalil C.; Doucerain M.M.; Auger E.; Meunier S.	Frontiers in Psychology	2020	Article	https://www.scopus.com/inward/record.uri?eid=2-s2.0-85097777923&doi=10.3389%2ffpsyg.2020.580702&partnerID=40&md5=9c0db7c84b5c17df8ad27d082d43f2a8	Scopus and WoS
	Disaster management and the need for a reinstated social contract of shared responsibility	Crosweller M.; Tschakert P.	International Journal of Disaster Risk Reduction	2021	Article	https://www.scopus.com/inward/record.uri?eid=2-s2.0-85109153830&doi=10.1016%2fj.ijdrr.2021.102440&partnerID=40&md5=6e687bd4a56b975bcaadcde99aa10f9c	Scopus and WoS
	Disaster preparedness and response among individuals or their immediate family members lacking legal status (IFLLS) in the United States: a national survey	Crudo Blackburn, C; Boyce, M; Rico, M; Niekamp, K; Moats, J	BMC Public Health	2025	Article		Scopus and WoS
	Predictors of Individual-Level Preparedness for Natural Disasters and Trust in Disaster Assistance in the United States, 2024	Crudo Blackburn, C; Boyce, M; Rico, M; Niekamp, K; Moats, J; Radcliff, T; Thomas, E	Public Health Reports	2025	Article		Scopus and WoS
	Exploring the role of social capital in community flood resiliency in Binghamton, NY	Curtis, A; Broussard Allred, S; Murphy Esq, R; Roberts, B	International Journal of Disaster Risk Reduction	2024	Article		Scopus and WoS
	A Predictive Framework for Understanding Multidimensional Security Perceptions Among Students in Serbia: The Role of Institutional, Socio-Economic, and Demographic Determinants of Sustainability	Cvetković, V; Lipovac, M; Renner, R; Stanarevic, S; Raonić, Z	Sustainability (Switzerland)	2025	Article		Scopus and WoS
	A critical review of cognitive and environmental factors of disaster preparedness: research issues and implications from the usage of “awareness (ishiki)” in Japan	Daimon H.; Miyamae R.; Wang W.	Natural Hazards	2023	Review	https://www.scopus.com/inward/record.uri?eid=2-s2.0-85149984383&doi=10.1007%2fs11069-023-05909-y&partnerID=40&md5=2ebb7be09a7092166615ac9aa2d583ed	Scopus and WoS
	Who manages space? Eco-DRR and the local community	Dalimunthe S.A.	Sustainability (Switzerland)	2018	Article	https://www.scopus.com/inward/record.uri?eid=2-s2.0-85047469927&doi=10.3390%2fsu10061705&partnerID=40&md5=edd531e3661aca001627867d262d3803	Scopus and WoS
	Shaping the perception of flood risk among residents of riverbank informal settlements in Kathmandu	Dangol, N	International Journal of Disaster Risk Reduction	2024	Article		Scopus and WoS
	Need to harness geodiversity to combat disaster from natural hazards	Datta P.S.	Engineering Geology for Society and Territory - Volume 7: Education, Professional Ethics and Public Recognition of Engineering Geology	2014	Book chapter	https://www.scopus.com/inward/record.uri?eid=2-s2.0-84957044395&doi=10.1007%2f978-3-319-09303-1_12&partnerID=40&md5=c58f8dc8a74570c039349f3d6e65aa51	Scopus and WoS
	Simulating a reservoir on-site flood plan test: Operation Redbrook	Davis, M	Dams and Reservoirs	2024	Article		Scopus and WoS
	Integrated proactive drought management in hydrosystems and cities: building a nine-step participatory planning methodology	de Assis Souza Filho F.; de Carvalho Studart T.M.; Filho J.D.P.; Martins E.S.P.R.; Ayrimoraes S.R.; Pessoa C.A.P.; Rolim L.Z.R.; de Araujo Junior L.M.; da Silva S.M.O.; Carvalho T.M.N.; de Aquino S.H.S.	Natural Hazards	2023	Article	https://www.scopus.com/inward/record.uri?eid=2-s2.0-85142155755&doi=10.1007%2fs11069-022-05633-z&partnerID=40&md5=db4afb38b34ec1a6b092016917a6f012	Scopus and WoS
	From pilot projects to transformative infrastructures, exploring market receptivity for permeable pavement in the netherlands	de Graaf-Van Dinther R.; Leskens A.; Veldkamp T.; Kluck J.; Boogaard F.	Sustainability (Switzerland)	2021	Article	https://www.scopus.com/inward/record.uri?eid=2-s2.0-85105739381&doi=10.3390%2fsu13094925&partnerID=40&md5=48e464a0e6f0b970f6b54af014382c0a	Scopus and WoS
	Process and components of disaster risk communication in health systems: A thematic analysis	Dehghani A.; Ghomian Z.; Rakhshanderou S.; Khankeh H.; Kavousi A.	Jamba: Journal of Disaster Risk Studies	2022	Article	https://www.scopus.com/inward/record.uri?eid=2-s2.0-85147741326&doi=10.4102%2fJAMBA.V14I1.1367&partnerID=40&md5=756fd86ffbe6dc089577e8b2a09b1b9f	Scopus and WoS
	Investigating the Management of Geological Hazards and Risks in the Mt Cameroon Area Using Focus Group Discussions	del Marmol M.-A.; Fontijn K.; Atanga M.; Njome S.; Mafany G.; Tening A.; Wantim M.N.; Fonge B.; Che V.B.; Festus A.; Ernst G.G.J.; Suh E.; Jacobs P.; Kervyn M.	Advances in Volcanology	2018	Book chapter	https://www.scopus.com/inward/record.uri?eid=2-s2.0-85044471957&doi=10.1007%2f11157_2017_3&partnerID=40&md5=ca091fbda2e4b5e00f0d82836f672184	Scopus and WoS
	Evaluation of Community Disaster Resilience (CDR): Taking Luoyang Community as an Example	Deng G.; Si J.; Zhao X.; Han Q.; Chen H.	Mathematical Problems in Engineering	2022	Article	https://www.scopus.com/inward/record.uri?eid=2-s2.0-85140728757&doi=10.1155%2f2022%2f5177379&partnerID=40&md5=925e0770ab1c25ec9cd2780c36c66e0d	Scopus and WoS
	Droughts, state-citizen relations and support for political violence in Sub-Saharan Africa: A micro-level analysis	Detges A.	Political Geography	2017	Article	https://www.scopus.com/inward/record.uri?eid=2-s2.0-85024115425&doi=10.1016%2fj.polgeo.2017.07.005&partnerID=40&md5=2663be5976aff4095b94c14d431408ed	Scopus and WoS
	A Deliberative Rural Community Consultation to Assess Support for Flood Risk Management Policies to Strengthen Resilience in Malawi	Dewa O.; Makoka D.; Ayo-Yusuf O.	Water (Switzerland)	2022	Article	https://www.scopus.com/inward/record.uri?eid=2-s2.0-85126836763&doi=10.3390%2fw14060874&partnerID=40&md5=3a757886fe1de5e92ba3c30ce80b13ff	Scopus and WoS
	PSYCHOMETRIC INDICATORS OF PROSOCIAL BEHAVIOUR IN DISASTER RESPONSE INTERVENTIONS	Dewangan, T; Sachdeva, L; Jacob, E	TPM - Testing, Psychometrics, Methodology in Applied Psychology	2025	Article		Scopus and WoS
	A mixed method study of hurricane evacuation: demographic predictors for stated compliance to voluntary and mandatory orders	DeYoung S.E.; Wachtendorf T.; Davidson R.A.; Xu K.; Nozick L.; Farmer A.K.; Zelewicz L.	Environmental Hazards	2016	Article	https://www.tandfonline.com/doi/full/10.1080/17477891.2016.1140630	Scopus and WoS
	Public perception of flood risk in flash flood prone areas of Eastern Mediterranean: The case of Attica Region in Greece	Diakakis M.; Priskos G.; Skordoulis M.	International Journal of Disaster Risk Reduction	2018	Article	https://www.sciencedirect.com/science/article/pii/S221242091730345X	Scopus and WoS
	The role of adaptive capacity in incremental and transformative adaptation in three large U.S. Urban water systems	Dilling L.; Daly M.E.; Travis W.R.; Ray A.J.; Wilhelmi O.V.	Global Environmental Change	2023	Article	https://www.scopus.com/inward/record.uri?eid=2-s2.0-85148055995&doi=10.1016%2fj.gloenvcha.2023.102649&partnerID=40&md5=31887f65254836c279790f5e4e02790b	Scopus and WoS
	Why Are Community-Based Early Warning Systems Inadequate? A Case Study of the Licungo River Basin, in Mozambique	Domingos, B; Nagamatsu, S	Journal of Integrated Disaster Risk Management	2024	Article		Scopus and WoS
	Risk perception at a persistently active volcano: warnings and trust at Popocatépetl volcano in Mexico, 2012–2014	Donovan A.; Ayala I.A.; Eiser J.R.; Sparks R.S.J.	Bulletin of Volcanology	2018	Article	https://www.scopus.com/inward/record.uri?eid=2-s2.0-85045384282&doi=10.1007%2fs00445-018-1218-0&partnerID=40&md5=0a168744728c54af4df7a2c8fb9d2c77	Scopus and WoS
	The complex consequences of volcanic warnings: Trust, risk perception and experiences of businesses near Mount Zao following the 2015 unrest period	Donovan A.; Suppasri A.; Kuri M.; Torayashiki T.	International Journal of Disaster Risk Reduction	2018	Article	https://www.scopus.com/inward/record.uri?eid=2-s2.0-85030319224&doi=10.1016%2fj.ijdrr.2017.09.023&partnerID=40&md5=d40a35137b17bfdbf94e3dbaf712aa72	Scopus and WoS
	Coastal flooding, climate change and environmental justice: Identifying obstacles and incentives for adaptation in two metropolitan Boston Massachusetts communities	Douglas E.M.; Kirshen P.H.; Paolisso M.; Watson C.; Wiggin J.; Enrici A.; Ruth M.	Mitigation and Adaptation Strategies for Global Change	2012	Article	https://www.scopus.com/inward/record.uri?eid=2-s2.0-84860364311&doi=10.1007%2fs11027-011-9340-8&partnerID=40&md5=0ac468415b72af4c49b801bb70d04ef4	Scopus and WoS
	Flooding in Cape Town's informal settlements: Conditions for community leaders to work towards adaptation	Drivdal L.	South African Geographical Journal	2016	Article	https://www.scopus.com/inward/record.uri?eid=2-s2.0-84958047786&doi=10.1080%2f03736245.2015.1052839&partnerID=40&md5=28299049d95445ace2e823de5414ec55	Scopus and WoS
	Managing to avert disaster: Explaining collective resilience at an outdoor music event	Drury J.; Novelli D.; Stott C.	European Journal of Social Psychology	2015	Article	https://www.scopus.com/inward/record.uri?eid=2-s2.0-84937073049&doi=10.1002%2fejsp.2108&partnerID=40&md5=598758b17b368e236bb125877b33cbc3	Scopus and WoS
	Exploring the Role of Social Media and Individual Behaviors in Flood Evacuation Processes: An Agent-Based Modeling Approach	Du E.; Cai X.; Sun Z.; Minsker B.	Water Resources Research	2017	Article	https://www.scopus.com/inward/record.uri?eid=2-s2.0-85038938652&doi=10.1002%2f2017WR021192&partnerID=40&md5=7de5c5c69692804615d5364beb99f833	Scopus and WoS
	Blockchain technology for enhancing swift-trust, collaboration and resilience within a humanitarian supply chain setting	Dubey R.; Gunasekaran A.; Bryde D.J.; Dwivedi Y.K.; Papadopoulos T.	International Journal of Production Research	2020	Article	https://www.scopus.com/inward/record.uri?eid=2-s2.0-85079422396&doi=10.1080%2f00207543.2020.1722860&partnerID=40&md5=d701943bbf5c7df4db2f275891f87a62	Scopus and WoS
	Exploring scenario and model uncertainty in cross-sectoral integrated assessment approaches to climate change impacts	Dunford R.; Harrison P.A.; Rounsevell M.D.A.	Climatic Change	2015	Article	https://www.scopus.com/inward/record.uri?eid=2-s2.0-84942364228&doi=10.1007%2fs10584-014-1211-3&partnerID=40&md5=c1328015b5d0346d2adfb15f09e6adbf	Scopus and WoS
	Risk perceptions after wildfires: insights from Bijie, China and comparisons with other countries	Duo, M; Hu, J; Ni, X; Xie, X	International Journal of Wildland Fire	2025	Article		Scopus and WoS
	How social capital operated in Turkey following the earthquakes of February 6, 2023	Durmaz Yurt, B; Yeniçırak, H	Turkish Studies	2024	Article		Scopus and WoS
	Trust via disasters: The case of Chile's 2010 earthquake	Dussaillant F.; Guzmán E.	Disasters	2014	Article	https://onlinelibrary.wiley.com/doi/10.1111/disa.12077	Scopus and WoS
	Post-disaster social capital: trust, equity, bayanihan and Typhoon Yolanda	Eadie P.; Su Y.	Disaster Prevention and Management: An International Journal	2018	Article	https://www.scopus.com/inward/record.uri?eid=2-s2.0-85048108552&doi=10.1108%2fDPM-02-2018-0060&partnerID=40&md5=cae744ba682abe3023c0201ad1408873	Scopus and WoS
	Challenges to successful seismic retrofit implementation: A socio-behavioural perspective	Egbelakin T.K.; Wilkinson S.; Potangaroa R.; Ingham J.	Building Research and Information	2011	Review	https://www.scopus.com/inward/record.uri?eid=2-s2.0-79956212134&doi=10.1080%2f09613218.2011.552264&partnerID=40&md5=00ca1247d6aaee50435da55ff613fa51	Scopus and WoS
	The public health disaster trust scale: Validation of a brief measure	Eisenman D.P.; Williams M.V.; Glik D.; Long A.; Plough A.L.; Ong M.	Journal of Public Health Management and Practice	2012	Review	https://www.scopus.com/inward/record.uri?eid=2-s2.0-84861795754&doi=10.1097%2fPHH.0b013e31823991e8&partnerID=40&md5=19ab45d3039d31382060c9d3012868d6	Scopus and WoS
	Risk perceptions and trust following the 2010 and 2011 icelandic volcanic ash crises	Eiser J.R.; Donovan A.; Sparks R.S.J.	Risk Analysis	2015	Article	https://onlinelibrary.wiley.com/doi/pdf/10.1111/risa.12275	Scopus and WoS
	Emotional and cognitive factors influencing flood preparedness in Dire Dawa town, Ethiopia	Ejeta L.T.; Ardalan A.; Paton D.; Yaseri M.	Natural Hazards	2018	Article	https://www.scopus.com/inward/record.uri?eid=2-s2.0-85045748995&doi=10.1007%2fs11069-018-3321-0&partnerID=40&md5=840e6bb01344f99fd5f867def827ac1d	Scopus and WoS
	Media perception and trust among disaster survivors: Tsunami survivors' interaction with journalists, media exposure, and associations with trust in media and authorities	Englund L.; Bergh Johannesson K.; Arnberg F.K.	Frontiers in Public Health	2022	Article	https://www.scopus.com/inward/record.uri?eid=2-s2.0-85136141977&doi=10.3389%2ffpubh.2022.943444&partnerID=40&md5=69c976c3873d8e07bb9e137d22d78275	Scopus and WoS
	Success Factors for Community Participation in the Pre-Disaster Phase	Enshassi A.; Shakalaih S.; Mohamed S.	IOP Conference Series: Earth and Environmental Science	2019	Conference paper	https://www.scopus.com/inward/record.uri?eid=2-s2.0-85071887774&doi=10.1088%2f1755-1315%2f294%2f1%2f012027&partnerID=40&md5=86338b2e901e0cdac9aa469b1e36cbe7	Scopus and WoS
	Analysis of seismic action on the tie rod system in historic buildings using finite element model updating	Ereiz S.; Duvnjak I.; Damjanović D.; Bartolac M.	Buildings	2021	Article	https://www.scopus.com/inward/record.uri?eid=2-s2.0-85116774602&doi=10.3390%2fbuildings11100453&partnerID=40&md5=21772ff6aec40966b91b9312c62b0128	Scopus and WoS
	Drivers of social acceptance of natural-resource management: A comparison of the public and professionals in California	Eriksson M.; Safeeq M.; Padilla L.; Pathak T.; O'Geen T.; Egoh B.; Lugg J.; Bales R.	Journal of Environmental Management	2023	Article	https://www.scopus.com/inward/record.uri?eid=2-s2.0-85165531381&doi=10.1016%2fj.jenvman.2023.118605&partnerID=40&md5=d935218a714f70fc4ed7bc465f063ad3	Scopus and WoS
	Natural disaster management in tourist destinations: A systematic literature review	Estevão C.; Costa C.	European Journal of Tourism Research	2020	Article	https://www.scopus.com/inward/record.uri?eid=2-s2.0-85083375239&partnerID=40&md5=bfeff3ea099cbfc92caf065dfab69c21	Scopus and WoS
	Enhancing flood resilience through collaborative modelling and multi-criteria decision analysis (MCDA)	Evers M.; Almoradie A.D.S.; de Brito M.M.	Urban Book Series	2018	Book chapter	https://www.scopus.com/inward/record.uri?eid=2-s2.0-85056402424&doi=10.1007%2f978-3-319-68606-6_14&partnerID=40&md5=6dd85d0371d4b059d45a3a010fec3a7a	Scopus and WoS
	Intersectional trauma: COVID-19, the psychosocial contract, and America’s racialized public health lineage.	Ezell J.M.; Salari S.; Rooker C.; Chase E.C.	Traumatology	2021	Article	https://www.scopus.com/inward/record.uri?eid=2-s2.0-85103381475&doi=10.1037%2ftrm0000302&partnerID=40&md5=eefecdfba7aee22433165e15e1cdec51	Scopus and WoS
	Islam and disaster management in contemporary times: a psycho-socio-spiritual response	Fahm A.O.	Journal of Religion and Spirituality in Social Work	2019	Article	https://www.scopus.com/inward/record.uri?eid=2-s2.0-85068514538&doi=10.1080%2f15426432.2019.1632246&partnerID=40&md5=fb38f3dc61a9223b2c0aacbf5e21c572	Scopus and WoS
	Hierarchical path planner for unknown space exploration using reinforcement learning-based intelligent frontier selection	Fan J.; Zhang X.; Zou Y.	Expert Systems with Applications	2023	Article	https://www.scopus.com/inward/record.uri?eid=2-s2.0-85161641352&doi=10.1016%2fj.eswa.2023.120630&partnerID=40&md5=13e773f2db4048826538faa6fe4eac4c	Scopus and WoS
	Risk perception and resistance behavior intention of residents living near chemical industry parks: an empirical analysis in China	Fang X.; Cao L.; Zhang L.; Peng B.	Natural Hazards	2023	Article	https://www.scopus.com/inward/record.uri?eid=2-s2.0-85138016503&doi=10.1007%2fs11069-022-05611-5&partnerID=40&md5=37c7405de8518116d6d9b0f5bdecfb0f	Scopus and WoS
	The Determinants of Farmers’ Perceived Flood Risk and Their Flood Adaptation Assessments: A Study in a Char-Land Area of Bangladesh	Faruk M.O.; Maharjan K.L.	Sustainability (Switzerland)	2023	Article	https://www.scopus.com/inward/record.uri?eid=2-s2.0-85172938634&doi=10.3390%2fsu151813727&partnerID=40&md5=033528688195ebfb1f42af9fa28fcb11	Scopus and WoS
	Translating hazards: multilingual concerns in risk and emergency communication	Federici F.M.	Translator	2022	Editorial	https://www.scopus.com/inward/record.uri?eid=2-s2.0-85162021089&doi=10.1080%2f13556509.2023.2203998&partnerID=40&md5=07efc2200c5422b24b6fd328180d4862	Scopus and WoS
	Uses of Energy Psychology Following Catastrophic Events	Feinstein D.	Frontiers in Psychology	2022	Review	https://www.scopus.com/inward/record.uri?eid=2-s2.0-85130043366&doi=10.3389%2ffpsyg.2022.856209&partnerID=40&md5=e9a16c091d05b096e3179afa8a040c22	Scopus and WoS
	Trust your peers! How trust among citizens can foster collective risk prevention	Felletti S.; Paglieri F.	International Journal of Disaster Risk Reduction	2019	Article	https://www.ncbi.nlm.nih.gov/pmc/articles/PMC7570405/	Scopus and WoS
	Issues of disaster justice affecting the Fukushima nuclear catastrophe	Figueroa P.M.	Environment and Planning E: Nature and Space	2018	Article	https://www.scopus.com/inward/record.uri?eid=2-s2.0-85085415823&doi=10.1177%2f2514848618790894&partnerID=40&md5=918676ca7910f88a1a266c8567967686	Scopus and WoS
	A Protection-Motivation Perspective to Explain Intention to Use and Continue to Use Mobile Warning Systems	Fischer-Preßler D.; Bonaretti D.; Fischbach K.	Business and Information Systems Engineering	2022	Article	https://www.scopus.com/inward/record.uri?eid=2-s2.0-85108144068&doi=10.1007%2fs12599-021-00704-0&partnerID=40&md5=daf98e8cb7b50f587f342114e1edb74f	Scopus and WoS
	The history of disaster nursing: from Nightingale to nursing in the 21st century	Fletcher K.A.; Reddin K.; Tait D.	Journal of Research in Nursing	2022	Article	https://www.scopus.com/inward/record.uri?eid=2-s2.0-85132175170&doi=10.1177%2f17449871211058854&partnerID=40&md5=d88788ca327212a79832b5cfd5c4021a	Scopus and WoS
	Social capital and chronic post-traumatic stress disorder among survivors of the 2007 earthquake in Pisco, Peru	Flores E.C.; Carnero A.M.; Bayer A.M.	Social Science and Medicine	2014	Article	https://www.scopus.com/inward/record.uri?eid=2-s2.0-84894105141&doi=10.1016%2fj.socscimed.2013.11.012&partnerID=40&md5=c6d7130441c46963026091ec0216ece9	Scopus and WoS
	Trust in disaster resilience	Fornalé E.; Armiero M.; Odasso L.	Disaster Prevention and Management: An International Journal	2023	Article	https://www.scopus.com/inward/record.uri?eid=2-s2.0-85164094881&doi=10.1108%2fDPM-04-2022-0082&partnerID=40&md5=e807ecd0526efcad9b39d23d603a295d	Scopus and WoS
	Interactions between societal goals and restoration of dry forest landscapes in western North America	Franklin J.F.; Hagmann R.K.; Urgenson L.S.	Landscape Ecology	2014	Article	https://www.scopus.com/inward/record.uri?eid=2-s2.0-84914106938&doi=10.1007%2fs10980-014-0077-0&partnerID=40&md5=ad09a6c4b73862316f6e74bae4717710	Scopus and WoS
	Do all roads lead to Sapporo? The role of linking and bridging ties in evacuation decisions	Fraser T.; Aldrich D.P.; Morikawa L.	Ecology and Society	2022	Article	https://www.scopus.com/inward/record.uri?eid=2-s2.0-85124374217&doi=10.5751%2fES-13097-270203&partnerID=40&md5=ef2b2e43592a0fba0620822474f32e8e	Scopus and WoS
	Rumor has it: The role of social ties and misinformation in evacuation to nearby shelters after disaster	Fraser T.; Morikawa L.; Aldrich D.P.	Climate Risk Management	2021	Article	https://www.scopus.com/inward/record.uri?eid=2-s2.0-85106242797&doi=10.1016%2fj.crm.2021.100320&partnerID=40&md5=1ad99b2bafa7c242466ca72357428672	Scopus and WoS
	Social capital's impact on COVID-19 outcomes at local levels	Fraser T.; Page-Tan C.; Aldrich D.P.	Scientific Reports	2022	Article	https://www.scopus.com/inward/record.uri?eid=2-s2.0-85128327072&doi=10.1038%2fs41598-022-10275-z&partnerID=40&md5=40fe348e447a9863949e4c0947939aee	Scopus and WoS
	Rice farmers and floods in Ecuador: the strategic role of social capital in disaster risk reduction and livelihood resilience	Galarza-Villamar, J; Leeuwis, C; Cecchi, F	International Journal of Disaster Risk Reduction	2024	Article		Scopus and WoS
	How flood preparedness among Jordanian citizens is influenced by self-efficacy, sense of community, experience, communication, trust and training	Gammoh L.A.; Dawson I.G.J.; Katsikopoulos K.	International Journal of Disaster Risk Reduction	2023	Article	https://www.sciencedirect.com/science/article/pii/S2212420923000651	Scopus and WoS
	Coping with a threat to quality of life: The case of the Prestige disaster	García-Mira R.; Real J.E.; Uzzell D.L.; San Juan C.; Pol E.	Revue europeenne de psychologie appliquee	2006	Article	https://www.scopus.com/inward/record.uri?eid=2-s2.0-33144456333&doi=10.1016%2fj.erap.2005.02.008&partnerID=40&md5=533f7042d3e11b8c7ddbdab9bac8de8a	Scopus and WoS
	Filipino migrant worker organisations, social capital and disaster resilience: An Aotearoa-New Zealand case study	Gaviola, J; Beaven, S; Wilson, T	International Journal of Disaster Risk Reduction	2024	Article		Scopus and WoS
	Understanding risk perception from floods: a case study from China	Ge Y.; Yang G.; Wang X.; Dou W.; Lu X.; Mao J.	Natural Hazards	2021	Article	https://www.scopus.com/inward/record.uri?eid=2-s2.0-85099055218&doi=10.1007%2fs11069-020-04458-y&partnerID=40&md5=65942e7f4769593b9f903458218f74ff	Scopus and WoS
	Guidance for Health Care Leaders during the Recovery Stage of the COVID-19 Pandemic: A Consensus Statement	Geerts J.M.; Kinnair D.; Taheri P.; Abraham A.; Ahn J.; Atun R.; Barberia L.; Best N.J.; Dandona R.; Dhahri A.A.; Emilsson L.; Free J.R.; Gardam M.; Geerts W.H.; Ihekweazu C.; Johnson S.; Kooijman A.; Lafontaine A.T.; Leshem E.; Lidstone-Jones C.; Loh E.; Lyons O.; Neel K.A.F.; Nyasulu P.S.; Razum O.; Sabourin H.; Schleifer Taylor J.; Sharifi H.; Stergiopoulos V.; Sutton B.; Wu Z.; Bilodeau M.	JAMA Network Open	2021	Review	https://www.scopus.com/inward/record.uri?eid=2-s2.0-85109729515&doi=10.1001%2fjamanetworkopen.2021.20295&partnerID=40&md5=42e62dafdded3ea19175134d66dbd23c	Scopus and WoS
	Coping with storm surges on the Icelandic south coast: A case study of the Stokkseyri village	Geirsdóttir G.E.; Gísladóttir G.; Jónsdóttir T.	Ocean and Coastal Management	2014	Article	https://www.scopus.com/inward/record.uri?eid=2-s2.0-84901254856&doi=10.1016%2fj.ocecoaman.2013.09.013&partnerID=40&md5=f452132be64bdc18a7ce20286699980b	Scopus and WoS
	Spatial–temporal differences in disaster perception and response among new media users and the influence factors: a case study of the Shouguang Flood in Shandong province	Geng S.; Zhou Q.; Li M.; Song D.; Wen Y.	Natural Hazards	2021	Article	https://www.scopus.com/inward/record.uri?eid=2-s2.0-85094860415&doi=10.1007%2fs11069-020-04398-7&partnerID=40&md5=239001e573c49ead780deb45e0a7b2ee	Scopus and WoS
	Psychosocial Influences on Disaster Preparedness in San Francisco Recipients of Home Care	Gershon R.R.; Portacolone E.; Nwankwo E.M.; Zhi Q.; Qureshi K.A.; Raveis V.H.	Journal of Urban Health	2017	Article	https://www.scopus.com/inward/record.uri?eid=2-s2.0-85007451788&doi=10.1007%2fs11524-016-0104-3&partnerID=40&md5=808f1179026c6b330997c03c2c384941	Scopus and WoS
	Explainable artificial intelligence in disaster risk management: Achievements and prospective futures	Ghaffarian S.; Taghikhah F.R.; Maier H.R.	International Journal of Disaster Risk Reduction	2023	Article	https://www.scopus.com/inward/record.uri?eid=2-s2.0-85178874420&doi=10.1016%2fj.ijdrr.2023.104123&partnerID=40&md5=840ee1dee04d50cb5db23d5f6613d65e	Scopus and WoS
	An examination of the social-psychological drivers of homeowner wildfire mitigation	Ghasemi B.; Kyle G.T.; Absher J.D.	Journal of Environmental Psychology	2020	Article	https://www.scopus.com/inward/record.uri?eid=2-s2.0-85087524609&doi=10.1016%2fj.jenvp.2020.101442&partnerID=40&md5=8a49b0c89b901fc8ab85057fc60f7ae8	Scopus and WoS
	A framework for urban flood resilience assessment with emphasis on social, economic and institutional dimensions: A qualitative study	Ghasemzadeh B.; Zarabadi Z.S.S.; Majedi H.; Behzadfar M.; Sharifi A.	Sustainability (Switzerland)	2021	Article	https://www.scopus.com/inward/record.uri?eid=2-s2.0-85111133502&doi=10.3390%2fsu13147852&partnerID=40&md5=034d806c838fa6b651675c3103787001	Scopus and WoS
	Measuring the Multi-Level Resilience Based on Social Heterogeneity Faced with Drought in Rangeland Users	Ghorbani, M; Bagheri Fahraji, R; Alam Baigi, A; Khaliqi Cigaroodi, S; Yazdanparast, M	International Journal of Environmental Research	2024	Article		Scopus and WoS
	Assessing coastal community resilience to climate change in Central Vietnam through the Climate Disaster Resilience Index (CDRI)	Giang, N; Minh, T; Hoang, H; Chung, N	Environmental Research Communications	2024	Article		Scopus and WoS
	Irrigator responses to groundwater resource management in northern Victoria, southeastern Australia	Gill B.C.; Webb J.; Wilkinson R.; Cherry D.	Journal of Hydrology	2014	Article	https://www.scopus.com/inward/record.uri?eid=2-s2.0-84907170223&doi=10.1016%2fj.jhydrol.2014.04.046&partnerID=40&md5=f7b8d6e1a920c4d0ec6e336ca5b57e34	Scopus and WoS
	Local and translocal social capital in flood adaptation: evidence from Indonesian coastal communities	Gisevius, K; Niesters, L; Larasati, A; Braun, B	Environmental Hazards	2024	Article		Scopus and WoS
	The landscape of risk perception research: A scientometric analysis	Goerlandt F.; Li J.; Reniers G.	Sustainability (Switzerland)	2021	Review	https://www.scopus.com/inward/record.uri?eid=2-s2.0-85120309516&doi=10.3390%2fsu132313188&partnerID=40&md5=c2ba9f07ee1832ecc4c30b3fbf56241d	Scopus and WoS
	After the rain falls: A panel survey of disaster-related attitudes and behaviors	Goidel K.; Horney J.A.; Brown S.E.V.; Zhao Y.	International Journal of Disaster Risk Reduction	2023	Article	https://www.sciencedirect.com/science/article/pii/S2212420923003655	Scopus and WoS
	Perceptions of disaster resilience in four Texas coastal communities	Goidel K.; Horney J.A.; Kellstedt P.M.; Sullivan E.; Brown S.E.V.	Local Government Studies	2019	Article	https://www.scopus.com/inward/record.uri?eid=2-s2.0-85061318051&doi=10.1080%2f03003930.2019.1571999&partnerID=40&md5=d1a5ccea80c17c7c9073cae8e121b130	Scopus and WoS
	Modelling psychological responses to the great east Japan earthquake and nuclear incident	Goodwin R.; Takahashi M.; Sun S.; Gaines S.O., Jr.	PLoS ONE	2012	Article	https://www.scopus.com/inward/record.uri?eid=2-s2.0-84861586345&doi=10.1371%2fjournal.pone.0037690&partnerID=40&md5=811c56383363588a7aaf3927f2cebcc5	Scopus and WoS
	Acceptance, Acceptability, and Trust for Sagebrush Restoration Options in the Great Basin: A Longitudinal Perspective	Gordon R.; Brunson M.W.; Shindler B.	Rangeland Ecology and Management	2014	Article	https://www.scopus.com/inward/record.uri?eid=2-s2.0-84939451289&doi=10.2111%2fREM-D-13-00016.1&partnerID=40&md5=b82c75d508d54c62150553f80fc5a668	Scopus and WoS
	Civil society engaged in wildfires: Mediterranean forest fire volunteer groupings	Górriz-Mifsud E.; Burns M.; Marini Govigli V.	Forest Policy and Economics	2019	Article	https://www.scopus.com/inward/record.uri?eid=2-s2.0-85059677938&doi=10.1016%2fj.forpol.2019.03.007&partnerID=40&md5=9ada1b8bc98510628727a1694e8a0c6c	Scopus and WoS
	Households (un)willingness to perform private flood risk reduction – Results from a Swedish survey	Grahn T.; Jaldell H.	Safety Science	2019	Article	https://www.sciencedirect.com/science/article/pii/S0925753518313559	Scopus and WoS
	Architectural Considerations for Building a Robust Crowdsourced Disaster Relief Application	Guntha R.; Rao S.N.; Ramesh M.V.	2020 International Conference on COMmunication Systems and NETworkS, COMSNETS 2020	2020	Conference paper	https://www.scopus.com/inward/record.uri?eid=2-s2.0-85082167407&doi=10.1109%2fCOMSNETS48256.2020.9027394&partnerID=40&md5=15e832c9070b0b3dc68419a79e493c57	Scopus and WoS
	Assessing resilience through social networks: A case study of flood disaster management in China	Guo, J; Bian, Y; Li, M; Du, J	International Journal of Disaster Risk Reduction	2024	Article		Scopus and WoS
	Rich water, poor people: Potential for transboundary flood management between Nepal and India	Gupta N.; Dahal S.; Kumar A.; Kumar C.; Kumar M.; Maharjan A.; Mishra D.; Mohanty A.; Navaraj A.; Pandey S.; Prakash A.; Prasad E.; Shrestha K.; Shrestha M.S.; Subedi R.; Subedi T.; Tiwary R.; Tuladhar R.; Unni A.	Current Research in Environmental Sustainability	2021	Article	https://www.scopus.com/inward/record.uri?eid=2-s2.0-85119005432&doi=10.1016%2fj.crsust.2021.100031&partnerID=40&md5=1db5d7191ed560f82a432b29b8c2de5a	Scopus and WoS
	Staying or leaving: Unraveling the dynamics of evacuation decisions among floodplain residents in central Vietnam	Ha, V; Dinh, N; Mizunoya, T	International Journal of Disaster Risk Reduction	2025	Article		Scopus and WoS
	The roles of community resilience and risk appraisal in climate change adaptation: the experience of the Kannagi Nagar resettlement in Chennai	Haas S.; Gianoli A.; Van Eerd M.	Environment and Urbanization	2021	Article	https://www.scopus.com/inward/record.uri?eid=2-s2.0-85101298539&doi=10.1177%2f0956247821993391&partnerID=40&md5=9be4b9b557a4b03d44281b535372a4e8	Scopus and WoS
	Risk Perceptions and Amplification Effects over Time: Evaluating Fukushima Longitudinal Surveys	Hagen B.; Opejin A.; Pijawka K.D.	Sustainability (Switzerland)	2022	Article	https://www.scopus.com/inward/record.uri?eid=2-s2.0-85133486375&doi=10.3390%2fsu14137896&partnerID=40&md5=1835639f8b1907da32305141f7e52c75	Scopus and WoS
	Sustained Government Engagement Improves Subsequent Pandemic Risk Reporting in Conflict Zones	Haim D.; Ravanilla N.; Sexton R.	American Political Science Review	2021	Article	https://www.scopus.com/inward/record.uri?eid=2-s2.0-85099985051&doi=10.1017%2fS0003055420001148&partnerID=40&md5=c88b491a418cec172ae26979575251ae	Scopus and WoS
	Dealing with disaster - Paradox and perception	Hall R.	Strategizing Resilience and Reducing Vulnerability	2009	Book chapter	https://www.scopus.com/inward/record.uri?eid=2-s2.0-84892069377&partnerID=40&md5=3ca37ba322dd09aef007a41c9c6bf464	Scopus and WoS
	Household flood resilience in the Nowshera district, Pakistan: A multidimensional analysis	Hamidi, A; Novo, P; Paavola, J	International Journal of Disaster Risk Reduction	2025	Article		Scopus and WoS
	The hand of hope: A coproduced culturally appropriate therapeutic intervention for muslim communities affected by the grenfell tower fire	Hammad J.; El-Guenuni A.; Bouzir I.; El-Guenuni F.	Journal of Muslim Mental Health	2020	Article	https://www.scopus.com/inward/record.uri?eid=2-s2.0-85099249756&doi=10.3998%2fJMMH.10381607.0014.202&partnerID=40&md5=b9490fcc18d6345e4565920b7ce0452e	Scopus and WoS
	Lessons for workforce disaster planning from the first nosocomial outbreak of COVID-19 in rural Tasmania, Australia: A case study	Hammersley J.; Mather C.; Francis K.	International Journal of Environmental Research and Public Health	2021	Article	https://www.scopus.com/inward/record.uri?eid=2-s2.0-85111371255&doi=10.3390%2fijerph18157982&partnerID=40&md5=52a0abac8ddb9f0e2a13f4730193aed3	Scopus and WoS
	Locating potential sources of capacity and vulnerability in geographically remote areas: Reflections based on three case studies	Hamza M.; Eriksson K.; Staupe-Delgado R.	International Journal of Disaster Risk Reduction	2021	Article	https://www.scopus.com/inward/record.uri?eid=2-s2.0-85109448505&doi=10.1016%2fj.ijdrr.2021.102433&partnerID=40&md5=3152bae91c247c84eb45c28132881c21	Scopus and WoS
	The human dimension of early warning – a viewpoint	Hamza M.; Månsson P.	International Journal of Disaster Resilience in the Built Environment	2020	Article	https://www.scopus.com/inward/record.uri?eid=2-s2.0-85075935267&doi=10.1108%2fIJDRBE-07-2019-0040&partnerID=40&md5=a5372dcd7c949ec52dc177a8d53b1606	Scopus and WoS
	A place-based risk appraisal model for exploring residents’ attitudes toward nature-based solutions to flood risks	Han S.; Bubeck P.; Thieken A.; Kuhlicke C.	Risk Analysis	2023	Article	https://www.scopus.com/inward/record.uri?eid=2-s2.0-85149337817&doi=10.1111%2frisa.14118&partnerID=40&md5=ace7cd04ed68a95520963d279495f4b0	Scopus and WoS
	Trust and confidence in authorities, responsibility attribution, and natural hazards risk perception	Han Z.; Liu J.; Wu W.-N.	Risk, Hazards and Crisis in Public Policy	2022	Article	https://www.scopus.com/inward/record.uri?eid=2-s2.0-85114708193&doi=10.1002%2frhc3.12234&partnerID=40&md5=13a8b2a18ea23d02b4cf7321f6bf6a52	Scopus and WoS
	The effects of trust in government on earthquake survivors’ risk perception and preparedness in China	Han Z.; Lu X.; Hörhager E.I.; Yan J.	Natural Hazards	2017	Article	https://link.springer.com/article/10.1007/s11069-016-2699-9	Scopus and WoS
	Trust in stakeholders and social support: risk perception and preparedness by the Wenchuan earthquake survivors	Han Z.; Wang L.; Cui K.	Environmental Hazards	2021	Article	https://www.tandfonline.com/doi/full/10.1080/17477891.2020.1725410#:~:text=Trust%20in%20outside%20helpers%20was,as%20preparedness%2C%20were%20not%20significant.	Scopus and WoS
	Social learning for enhancing social-ecological resilience to disaster-shocks: a policy Delphi approach	Haque C.E.; Berkes F.; Fernández-Llamazares Á.; Ross H.; Chapin III F.S.; Doberstein B.; Reed M.G.; Agrawal N.; Nayak P.K.; Etkin D.; Doré M.; Hutton D.	Disaster Prevention and Management: An International Journal	2022	Article	https://www.scopus.com/inward/record.uri?eid=2-s2.0-85119508118&doi=10.1108%2fDPM-03-2021-0079&partnerID=40&md5=de31f904a1694f798fae9c23045d2fbc	Scopus and WoS
	‘Sharing is caring’: A socio-technical analysis of the sharing and governing of hydrometeorological hazard, impact, vulnerability, and exposure data in Aotearoa New Zealand	Harrison S.E.; Potter S.H.; Prasanna R.; Doyle E.E.H.; Johnston D.	Progress in Disaster Science	2022	Article	https://www.scopus.com/inward/record.uri?eid=2-s2.0-85122669478&doi=10.1016%2fj.pdisas.2021.100213&partnerID=40&md5=202c878d9c512077ccf96ad5afbc86a4	Scopus and WoS
	Climate change in a public goods game: Investment decision in mitigation versus adaptation	Hasson R.; Löfgren Å.; Visser M.	Ecological Economics	2010	Article	https://www.scopus.com/inward/record.uri?eid=2-s2.0-78449239545&doi=10.1016%2fj.ecolecon.2010.09.004&partnerID=40&md5=0133dd731c240352de1db1db8d37277a	Scopus and WoS
	The use of participatory modeling to promote social learning and facilitate community disaster planning	Henly-Shepard S.; Gray S.A.; Cox L.J.	Environmental Science and Policy	2015	Article	https://www.scopus.com/inward/record.uri?eid=2-s2.0-84909581363&doi=10.1016%2fj.envsci.2014.10.004&partnerID=40&md5=0a4f408c79be40f4d75e2f3750ba60b3	Scopus and WoS
	Landslide risk perception in Mexico: a research gate into public awareness and knowledge	Hernández-Moreno G.; Alcántara-Ayala I.	Landslides	2017	Article	https://www.scopus.com/inward/record.uri?eid=2-s2.0-84958755732&doi=10.1007%2fs10346-016-0683-9&partnerID=40&md5=6ace560bbe19937eba0e3ee4999a8190	Scopus and WoS
	Confidence in the fairness of local public health systems' response to disasters: The US veterans' perspective	Heslin K.C.; Riopelle D.; Gin J.L.; Ordunez J.; Naranjo D.E.; Dobalian A.	Disaster Medicine and Public Health Preparedness	2013	Article	https://www.scopus.com/inward/record.uri?eid=2-s2.0-84888325109&doi=10.1001%2fdmp.2012.61&partnerID=40&md5=5e40534ecb78b86b81e7a8cab2141d56	Scopus and WoS
	Unraveling climate change vulnerability and adaptation in flood-affected communities of northern Bangladesh: A multidimensional poverty perspective	Himel, T; Hossain, M; Rahaman, K	Environmental Development	2025	Article		Scopus and WoS
	Impact of China’s decision-making processes on international cooperation: cases of peacekeeping and humanitarian assistance/disaster relief	Hirono M.	Australian Journal of International Affairs	2020	Article	https://www.scopus.com/inward/record.uri?eid=2-s2.0-85075720932&doi=10.1080%2f10357718.2019.1693502&partnerID=40&md5=0d07ba44d4d03e599e618bf0d410a036	Scopus and WoS
	Risk perception, trust, and factors related to a planned new nuclear power plant in Taiwan after the 2011 Fukushima disaster	Ho J.-C.; Kao S.-F.; Wang J.-D.; Su C.-T.; Lee C.-T.P.; Chen R.-Y.; Chang H.-L.; Ieong M.C.F.; Chang P.W.	Journal of Radiological Protection	2013	Article	https://www.scopus.com/inward/record.uri?eid=2-s2.0-84889671351&doi=10.1088%2f0952-4746%2f33%2f4%2f773&partnerID=40&md5=fbeb9082533e107c64f24ece1d2f5495	Scopus and WoS
	Disaster response: The COVID-19 pandemic and insider trading around the world	Hoang K.; Nguyen C.; Nguyen H.; Vo L.V.	Global Finance Journal	2023	Article	https://www.scopus.com/inward/record.uri?eid=2-s2.0-85147880488&doi=10.1016%2fj.gfj.2023.100814&partnerID=40&md5=ab824eb4cb8864a865ca42939ea787ac	Scopus and WoS
	Standardized disaster and climate resilience grading: A global scale empirical analysis of community flood resilience	Hochrainer-Stigler S.; Finn L.; Velev S.; Keating A.; Mechler R.	Journal of Environmental Management	2020	Article	https://www.scopus.com/inward/record.uri?eid=2-s2.0-85091932880&doi=10.1016%2fj.jenvman.2020.111332&partnerID=40&md5=4eb88fb589f30d0edb192dd7ee74c9a0	Scopus and WoS
	How Does the Quality of Life Affect Individuals’ Disaster Preparedness Behaviors? A Moderated Mediation Model-Based Case Study	Hong Y.; Kim J.-S.; Lee J.-H.	Social Indicators Research	2020	Article	https://www.scopus.com/inward/record.uri?eid=2-s2.0-85074837854&doi=10.1007%2fs11205-019-02220-x&partnerID=40&md5=4bcacca11a546cbea93d07a8ecae5162	Scopus and WoS
	Knowledge and acceptance of drought policies: The mediating effects of trust in government and perceived efficacy	Hong, Y; Chen, T; Lee, Y; Jun, C; Chen, J; Kim, J	Journal of Environmental Management	2025	Article		Scopus and WoS
	Healthcare Services of NGOs in the Haor (Wetland) Communities: A Social Capital Perspective	Hossain, M; Al-Amin, M; Seddiky, M; Ali, I; Mehedi, N; Ahmad, I	International Journal of Community and Social Development	2025	Article		Scopus and WoS
	Preconditions, processes and structures: Interorganisational collaboration in the provision of post-disaster water, sanitation and hygiene (WASH) services	Hosseinpourtehrani M.; Gajendran T.; Maund K.; Sing M.	International Journal of Disaster Risk Reduction	2022	Article	https://www.scopus.com/inward/record.uri?eid=2-s2.0-85135403569&doi=10.1016%2fj.ijdrr.2022.103177&partnerID=40&md5=5f38c7a2543c2aae500c9e668ad81851	Scopus and WoS
	The Influence of Hazard Maps and Trust of Flood Controls on Coastal Flood Spatial Awareness and Risk Perception	Houston D.; Cheung W.; Basolo V.; Feldman D.; Matthew R.; Sanders B.F.; Karlin B.; Schubert J.E.; Goodrich K.A.; Contreras S.; Luke A.	Environment and Behavior	2019	Article	https://www.scopus.com/inward/record.uri?eid=2-s2.0-85041280934&doi=10.1177%2f0013916517748711&partnerID=40&md5=fd0a91edd68ce6f3e8985059e9a1cda3	Scopus and WoS
	“They'll tell us when to evacuate”: The experiences and expectations of disaster-related communication in vulnerable groups	Howard A.; Agllias K.; Bevis M.; Blakemore T.	International Journal of Disaster Risk Reduction	2017	Article	https://www.scopus.com/inward/record.uri?eid=2-s2.0-85015375653&doi=10.1016%2fj.ijdrr.2017.03.002&partnerID=40&md5=9a433a05e4f3ac12d0d412814c2bdbf7	Scopus and WoS
	The impact of risk communication, trust, and coping appraisal on individual preparedness decisions in geological hazard-prone areas	Hu S.; Zhou J.; Tang L.; Zhao Y.; Xing H.	International Journal of Disaster Risk Reduction	2024	Article	https://www.sciencedirect.com/science/article/pii/S2212420923006465	Scopus and WoS
	Insights from China: understanding the impact of community resilience and government trust in psychological resilience and anxiety during COVID-19	Hu Y.; Huang Y.; Zhang H.; Fang M.; Chen G.	Frontiers in Public Health	2023	Article	https://www.scopus.com/inward/record.uri?eid=2-s2.0-85179368971&doi=10.3389%2ffpubh.2023.1298269&partnerID=40&md5=d3f3c259fbf33bc8e2981c68960623a0	Scopus and WoS
	Geographic scale dependency and the structure of climate adaptation policy networks in San Francisco Bay	Huang C.-S.; Lubell M.; Vantaggiato F.P.	Ecology and Society	2023	Article	https://www.scopus.com/inward/record.uri?eid=2-s2.0-85181214362&doi=10.5751%2fES-14403-280430&partnerID=40&md5=9499cef3e15fb132cc387a16eea0c33d	Scopus and WoS
	Understanding the public responses to landslide countermeasures in southwest China	Huang H.; Huang J.; Liu D.; He Z.	International Journal of Disaster Risk Reduction	2021	Article	https://www.scopus.com/inward/record.uri?eid=2-s2.0-85111637525&doi=10.1016%2fj.ijdrr.2021.102500&partnerID=40&md5=81eae0dc387b7e35f32b87fbcce87386	Scopus and WoS
	The comparison analysis of Chinese public perception of earthquakes on different time scales	Huang L.; Bao W.; Chen K.; Bi J.	Natural Hazards	2014	Article	https://www.scopus.com/inward/record.uri?eid=2-s2.0-84905367214&doi=10.1007%2fs11069-014-1095-6&partnerID=40&md5=42354aaf70c6eef8dd3c2032b1d7d57f	Scopus and WoS
	How Do the Chinese Perceive Ecological Risk in Freshwater Lakes?	Huang L.; Han Y.; Zhou Y.; Gutscher H.; Bi J.	PLoS ONE	2013	Article	https://www.scopus.com/inward/record.uri?eid=2-s2.0-84877326056&doi=10.1371%2fjournal.pone.0062486&partnerID=40&md5=63b8934033b24a6dbbacef15128bf413	Scopus and WoS
	Public perception of blue-algae bloom risk in Hongze Lake of China	Huang L.; Sun K.; Ban J.; Bi J.	Environmental Management	2010	Article	https://www.scopus.com/inward/record.uri?eid=2-s2.0-77952880716&doi=10.1007%2fs00267-010-9480-8&partnerID=40&md5=1176097501d7a148b9dced4f9f400353	Scopus and WoS
	High school students’ trust and risk perception of typhoon disaster: Moderating role of government ability in disaster management	Huang L.; Zhang F.; Wu X.; Peng Y.; Bao H.; Zhang Y.	International Journal of Disaster Risk Reduction	2022	Article	https://www.scopus.com/inward/record.uri?eid=2-s2.0-85123709881&doi=10.1016%2fj.ijdrr.2022.102816&partnerID=40&md5=ad6878ee9739c4ea18a984b0aa28d99c	Scopus and WoS
	Public engagement during full-scale exercises: Dimensions of trust and community resilience	Humann M.; Collie C.; Bright K.; Thomsen J.; Crook P.	Journal of Contingencies and Crisis Management	2022	Article	https://www.scopus.com/inward/record.uri?eid=2-s2.0-85120431511&doi=10.1111%2f1468-5973.12388&partnerID=40&md5=a38ff9288010408b27651fb051e5e207	Scopus and WoS
	The determinants of integrating policy-based and community-based adaptation into coastal hazard risk management: a resilience approach	Hung H.-C.; Lu Y.-T.; Hung C.-H.	Journal of Risk Research	2019	Article	https://www.scopus.com/inward/record.uri?eid=2-s2.0-85044770631&doi=10.1080%2f13669877.2018.1454496&partnerID=40&md5=eb5fdc048b7f6996ef353f0b26702989	Scopus and WoS
	Enhancing resilience in ageing: The role of age-friendly community and individual health in reducing seismic risk	Hung, H; Lin, Y; Hung, C; Chen, B	International Journal of Disaster Risk Reduction	2024	Article		Scopus and WoS
	How Can Business Share Responsibility for Disaster Resilience?	Hunt S.; Eburn M.	Australian Journal of Public Administration	2018	Article	https://www.scopus.com/inward/record.uri?eid=2-s2.0-85052682479&doi=10.1111%2f1467-8500.12320&partnerID=40&md5=3dd41b98ef080e0dac7204afff212e2b	Scopus and WoS
	Earthquakes in Japan	Hunter J.	Modern Asian Studies	2016	Review	https://www.scopus.com/inward/record.uri?eid=2-s2.0-85115309260&doi=10.1017%2fS0026749X15000219&partnerID=40&md5=e4bd4cd303cb39e188af30b42a77bcf3	Scopus and WoS
	Data-driven multi-hazard susceptibility and community perceptions assessment using a mixed-methods approach	Hussain, M; Ullah, K; Tayyab, M; Ullah, S; Shah, A; Zhang, J; Tong, Z; Liu, X; Rahman, Z	Journal of Environmental Management	2025	Article		Scopus and WoS
	An efficient secure and energy resilient trust-based system for detection and mitigation of sybil attack detection (SAN)	Hussain, Z; Hanapi, Z; Abdullah, A; Hussin, M; Ninggal, M	PeerJ Computer Science	2024	Article		Scopus and WoS
	An Integrative Analysis of Psychological Mechanisms Underlying the Effects of Online and Social Media Exposure on Drought Mitigation-Related Outcomes	Hwang, H; Kim, K; Lee, C; Kang, B; Lee, H	Risk Analysis	2025	Article		Scopus and WoS
	Resilience of health systems in conflict affected governorates of Iraq, 2014–2018	Ibrahim S.; Al-Dahir S.; Al Mulla T.; Lami F.; Hossain S.M.M.; Baqui A.; Burnham G.	Conflict and Health	2021	Article	https://www.scopus.com/inward/record.uri?eid=2-s2.0-85117490685&doi=10.1186%2fs13031-021-00412-2&partnerID=40&md5=4f2d1a28b96e015649462d07ba940249	Scopus and WoS
	Factors Influencing Willingness to Share Resources Postdisaster: A Cross-Cultural Comparison between US and Japanese Communities	Idziorek K.; Abramson D.B.; Kitagawa N.; Yamamoto T.; Chen C.	Natural Hazards Review	2023	Article	https://www.scopus.com/inward/record.uri?eid=2-s2.0-85168351498&doi=10.1061%2fNHREFO.NHENG-1836&partnerID=40&md5=5e012d4553b2aa37a46e75a2ee64a738	Scopus and WoS
	Anticipated willingness to share resources in a disaster scenario: The role of social ties	Idziorek, K	Journal of Urban Affairs	2025	Article		Scopus and WoS
	Building Disaster Resilience amid the COVID-19 Pandemic: A Transdisciplinary Approach for Decision Making	Inoue M.; Arakida M.; Paudyal Y.R.; Razak K.A.; Tsao T.-C.; Ghosh C.; Ladbrook W.; Takeuchi K.; Ishiwatari M.	Journal of Disaster Research	2022	Article	https://www.scopus.com/inward/record.uri?eid=2-s2.0-85124975234&doi=10.20965%2fjdr.2022.p0144&partnerID=40&md5=dbd6702758424cf3caaaff90d24cd5b3	Scopus and WoS
	A Community-Partnered Approach to Social Network Data Collection for a Large and Partial Network	Izenberg M.; Brown R.; Siebert C.; Heinz R.; Rahmattalabi A.; Vayanos P.	Field Methods	2022	Article	https://www.scopus.com/inward/record.uri?eid=2-s2.0-85125077796&doi=10.1177%2f1525822X221074769&partnerID=40&md5=da835ea8d67e328c96b3f38445082220	Scopus and WoS
	Applying information network analysis to fire-prone landscapes: Implications for community resilience	Jacobs D.B.; Cramer L.A.	Ecology and Society	2017	Article	https://www.scopus.com/inward/record.uri?eid=2-s2.0-85016748359&doi=10.5751%2fES-09119-220152&partnerID=40&md5=c52545d84a18981793f4262ce96c6719	Scopus and WoS
	Recognition of Prior Learning (RPL) in Resilience (Climate Change Adaptation and Disaster Risk Reduction) in the Pacific: Opportunities and Challenges in Climate Change Education	Jacot Des Combes H.; Siga A.; Buliruarua L.-A.; Rabuatoka T.; Kua N.; Havea P.H.	Climate Change Management	2019	Book chapter	https://www.scopus.com/inward/record.uri?eid=2-s2.0-85076723863&doi=10.1007%2f978-3-030-32898-6_20&partnerID=40&md5=33531e95d9967f7728f7982dd47cb41f	Scopus and WoS
	Unequal trust: Bottled water consumption, distrust in tap water, and economic and racial inequality in the United States	Jaffee D.	Wiley Interdisciplinary Reviews: Water	2023	Article	https://www.scopus.com/inward/record.uri?eid=2-s2.0-85181202019&doi=10.1002%2fwat2.1700&partnerID=40&md5=19286b3a15ef1399e12edc46454f6d65	Scopus and WoS
	Cross-cultural comparisons between the earthquake preparedness models of Taiwan and New Zealand	Jang L.-J.; Wang J.-J.; Paton D.; Tsai N.-Y.	Disasters	2016	Article	https://www.scopus.com/inward/record.uri?eid=2-s2.0-84959530070&doi=10.1111%2fdisa.12144&partnerID=40&md5=52a043c017b26b71359f6be85f1630c2	Scopus and WoS
	Social Capital Theory and Quantitative Approaches in Measurements: Disaster Literature Focus	Jang, S; Newman, G; Meyer, M; Van Zandt, S	Natural Hazards Review	2024	Article		Scopus and WoS
	Important Aspects of Evacuation Planning for the Coastal Communities in Sri Lanka	Jayasiri G.P.; Randil O.P.C.; Perera G.M.C.A.; Siriwardana C.S.A.; Dissanayake P.B.R.; Bandara C.S.	Lecture Notes in Civil Engineering	2020	Book chapter	https://www.scopus.com/inward/record.uri?eid=2-s2.0-85070549852&doi=10.1007%2f978-981-13-9749-3_1&partnerID=40&md5=bec1060481b60aa59acdea44da14225f	Scopus and WoS
	How to increase earthquake and home fire preparedness: the fix-it intervention	Joffe H.; Perez-Fuentes G.; Potts H.W.W.; Rossetto T.	Natural Hazards	2016	Article	https://www.scopus.com/inward/record.uri?eid=2-s2.0-84982170110&doi=10.1007%2fs11069-016-2528-1&partnerID=40&md5=7231ee04233e8414ad5f7be0d94a3306	Scopus and WoS
	Modelling the inter-relationship between factors affecting coordination in a humanitarian supply chain: a case of Chennai flood relief	John L.; Gurumurthy A.; Soni G.; Jain V.	Annals of Operations Research	2019	Article	https://www.scopus.com/inward/record.uri?eid=2-s2.0-85049929817&doi=10.1007%2fs10479-018-2963-3&partnerID=40&md5=b37f9248b6ae7a0a49fbf07cac7a64e1	Scopus and WoS
	Examining associations between citizens' beliefs and attitudes about uncertainty and their earthquake risk judgments, preparedness intentions, and mitigation policy support in Japan and the United States	Johnson B.B.; Nakayachi K.	International Journal of Disaster Risk Reduction	2017	Article	https://www.scopus.com/inward/record.uri?eid=2-s2.0-85014475036&doi=10.1016%2fj.ijdrr.2017.02.019&partnerID=40&md5=e6039823b92333054b8ab82f03e25da9	Scopus and WoS
	A research agenda for improving flood resilience in Australia	Johnson, F; Hettiarachchi, S	Journal of Hydrology	2025	Article		Scopus and WoS
	Social capital and citizen perceptions of coastal management for tackling climate change impacts in Greece	Jones N.; Koukoulas S.; Clark J.R.A.; Evangelinos K.I.; Dimitrakopoulos P.G.; Eftihidou M.O.; Koliou A.; Mpalaska M.; Papanikolaou S.; Stathi G.; Tsaliki P.	Regional Environmental Change	2014	Article	https://www.scopus.com/inward/record.uri?eid=2-s2.0-84900805912&doi=10.1007%2fs10113-013-0540-5&partnerID=40&md5=a0bf80f29c626a60fcdbe0477486d2f1	Scopus and WoS
	Linking emergency management networks to disaster resilience: Bonding and bridging strategy in hierarchical or horizontal collaboration networks	Jung K.; Song M.	Quality and Quantity	2015	Article	https://www.scopus.com/inward/record.uri?eid=2-s2.0-85028210441&doi=10.1007%2fs11135-014-0092-x&partnerID=40&md5=7206b8c3089d7ae2cfd8aa26baac7380	Scopus and WoS
	The Dynamics of an Interorganizational Emergency Management Network: Interdependent and Independent Risk Hypotheses	Jung K.; Song M.; Park H.J.	Public Administration Review	2019	Article	https://www.scopus.com/inward/record.uri?eid=2-s2.0-85055622536&doi=10.1111%2fpuar.12993&partnerID=40&md5=6033b3d4d98ddc600ce6b413d033920e	Scopus and WoS
	The influence of offline and online local community engagement and collective efficacy on COVID-19 self-efficacy: A study of six prefectures in Japan	Jung, J; Mai, L; Toriumi, K	Social Science Japan Journal	2025	Article		Scopus and WoS
	Shedding light on the hidden struggles: Intersectional vulnerabilities of urban women in Deyang during the COVID-19	Jung, M	International Journal of Disaster Risk Reduction	2025	Article		Scopus and WoS
	Strengthening individual preparedness for extreme cold weather through enhanced messaging, risk perception, and trust	K., Kim, Kyudong; K.K., Stephens, Keri Keilberg; M.S., McGlone, Matthew S.; M.M.F., Rabby, Mir Md Fazla; R., Mendez Murillo, Roselia; S., Castellanos, Sergio; K.M., Faust, Kasey M.	Sustainable Cities and Society	2025	Article		Scopus and WoS
	Impact of a brief educational intervention on knowledge, perceived knowledge, perceived safety, and resilience of the public during covid-19 crisis	Kaim A.; Jaffe E.; Siman-Tov M.; Khairish E.; Adini B.	International Journal of Environmental Research and Public Health	2020	Article	https://www.scopus.com/inward/record.uri?eid=2-s2.0-85089697719&doi=10.3390%2fijerph17165971&partnerID=40&md5=43d40dc76477d737c7477d1ad018febc	Scopus and WoS
	Who Is the Master of Disasters? A Comparative Analysis of COVID-19 Crisis Response and Resilience in Democracies, Hybrid Regimes, and Autocratic States	Kaim, A; Kubbe, I	Risk, Hazards and Crisis in Public Policy	2025	Article		Scopus and WoS
	Bridging Community Engagement and Technological Innovation for Creating Smart and Resilient Cities: A Systematic Literature Review	Kangana, N; Kankanamge, N; De Silva, C; Goonetilleke, A; Mahamood, R; Ranasinghe, D	Smart Cities	2024	Review		Scopus and WoS
	Local knowledge: Empirical Fact to Develop Community Based Disaster Risk Management Concept for Community Resilience at Mangkang Kulon Village, Semarang City	Kapiarsa A.B.; Sariffuddin S.	IOP Conference Series: Earth and Environmental Science	2018	Conference paper	https://www.scopus.com/inward/record.uri?eid=2-s2.0-85043481842&doi=10.1088%2f1755-1315%2f123%2f1%2f012004&partnerID=40&md5=a947d0b20b9bffa299b0cc1cc9f3075d	Scopus and WoS
	The emergence of online social capital during the COVID-19 outbreak and its impact on individual coping and community resilience in rural areas	Karami R.; Keshavarz M.	Current Psychology	2023	Article	https://www.scopus.com/inward/record.uri?eid=2-s2.0-85170403865&doi=10.1007%2fs12144-023-05167-y&partnerID=40&md5=462997662230f3e0224bc6309fa15d50	Scopus and WoS
	How leaders learn from experience in extreme situations: The case of the U.S. military in takur Ghar, Afghanistan	Kayes C.; Allen N.; Self N.	Advanced Sciences and Technologies for Security Applications	2017	Book chapter	https://www.scopus.com/inward/record.uri?eid=2-s2.0-85075862650&doi=10.1007%2f978-3-319-55059-6_15&partnerID=40&md5=95cfcdaed5f8c8bbc34ba3a04320529e	Scopus and WoS
	Aba Southern Region Burn disaster plan: The process of creating and experience with the aba Southern Region Burn disaster plan	Kearns R.D.; Cairns B.A.; Hickerson W.L.; Holmes J.H.	Journal of Burn Care and Research	2014	Article	https://www.scopus.com/inward/record.uri?eid=2-s2.0-84892796821&doi=10.1097%2fBCR.0b013e3182957468&partnerID=40&md5=b5aefc64365d6a8679663b206a56eda3	Scopus and WoS
	Flooding in The Netherlands: How people's interpretation of personal, social and institutional resources influence flooding preparedness	Kerstholt J.; Duijnhoven H.; Paton D.	International Journal of Disaster Risk Reduction	2017	Article	https://www.scopus.com/inward/record.uri?eid=2-s2.0-85020308353&doi=10.1016%2fj.ijdrr.2017.05.013&partnerID=40&md5=3473dc0e489259d338aec0da639e2301	Scopus and WoS
	The effect of adaptive capacity on resilience to the COVID-19 pandemic: A cross-country analysis	Khadka, A	Jamba: Journal of Disaster Risk Studies	2024	Article		Scopus and WoS
	Gender-based approach for assessing risk perception in a multi-hazard environment: A study of high schools of Gilgit, Pakistan	Khan A.A.; Rana I.A.; Nawaz A.	International Journal of Disaster Risk Reduction	2020	Article	https://www.scopus.com/inward/record.uri?eid=2-s2.0-85075799249&doi=10.1016%2fj.ijdrr.2019.101427&partnerID=40&md5=62967af77aa7e8ec63f61a0aa55b80fe	Scopus and WoS
	Influencing factors on building and improving social trust in emergency and disaster relief efforts: a systematic review	Khankeh H.; Farrokhi M.; Saatchi M.; Pourebrahimi M.; Roudini J.; Rahmatali Khazaee A.; Jenabi Ghods M.; Sepahvand E.; Ranjbar M.; Hosseinabadi-Farahani M.	International Journal of Disaster Resilience in the Built Environment	2023	Article	https://www.scopus.com/inward/record.uri?eid=2-s2.0-85169845212&doi=10.1108%2fIJDRBE-02-2023-0012&partnerID=40&md5=7e2ef993d0a16765ef9cc75626d19736	Scopus and WoS
	Public trust, preparedness, and the influencing factors regarding COVID-19 pandemic situation in Iran: A population-based cross-sectional study	Khankeh H.; Pourebrahimi M.; Karibozorg M.F.; Hosseinabadi-Farahani M.; Ranjbar M.; Ghods M.J.; Saatchi M.	Asian Journal of Social Health and Behavior	2022	Article	https://www.scopus.com/inward/record.uri?eid=2-s2.0-85144947714&doi=10.4103%2fshb.shb_155_22&partnerID=40&md5=a504be6ee1d8b003078ba0e2da55bd65	Scopus and WoS
	The strength of networks: The local NGO response to the tsunami in India	Kilby P.	Disasters	2008	Article	https://www.scopus.com/inward/record.uri?eid=2-s2.0-38649136248&doi=10.1111%2fj.1467-7717.2007.01030.x&partnerID=40&md5=859d890de656c7d08c60c1de77aeff86	Scopus and WoS
	Ten Takeaways from the COVID-19 Pandemic for Transportation Planners	Kim K.E.	Transportation Research Record	2023	Book chapter	https://www.scopus.com/inward/record.uri?eid=2-s2.0-85132886624&doi=10.1177%2f03611981221090515&partnerID=40&md5=9a042abd01e9ab5d05ae15ade0d2c8be	Scopus and WoS
	Analyzing the role of resource factors in citizens' intention to pay for and participate in disaster management	Kim S.; Kwon S.A.; Lee J.E.; Ahn B.-C.; Lee J.H.; An C.; Kitagawa K.; Kim D.; Wang J.	Sustainability (Switzerland)	2020	Article	https://www.scopus.com/inward/record.uri?eid=2-s2.0-85084660138&doi=10.3390%2fSU12083377&partnerID=40&md5=f3035f56d1fb7c12a08914b1251e541d	Scopus and WoS
	Building institutional trust during disasters: An organization-public relationship examination of public service organizations (PSOs)	Kim, K; Ciszek, E; Ki, W; Faust, K	International Journal of Disaster Risk Reduction	2025	Article		Scopus and WoS
	Blockchain-Enabled Maximum Evacuation System Using Hybrid Voting in Zero Trust Hiking Trail and Mountainous Terrain	Kim, M; Ben Othman, J; Jung, B; Kim, H	IEEE Internet of Things Journal	2025	Article		Scopus and WoS
	Harnessing Social Capital for Post-COVID-19 Resilience: A Study of Asian Businesses in New York City	Kim, S; Chandrasekhar, D	Journal of Planning Education and Research	2024	Article		Scopus and WoS
	Shipboard global health engagement missions: Essential lessons for military healthcare personnel	King H.C.; Bouvier M.; Todd N.; Bryan C.J.; Montalto G.; Johnson C.; Hawkins R.; Braun L.A.; Malone J.; Kelley P.W.	Military Medicine	2019	Article	https://www.scopus.com/inward/record.uri?eid=2-s2.0-85076502363&doi=10.1093%2fmilmed%2fusz113&partnerID=40&md5=db4827b45b410d414f2719310e4460f2	Scopus and WoS
	Living with an Active Volcano: Informal and Community Learning for Preparedness in South of Japan	Kitagawa K.	Advances in Volcanology	2018	Book chapter	https://www.scopus.com/inward/record.uri?eid=2-s2.0-85058178188&doi=10.1007%2f11157_2015_12&partnerID=40&md5=aeb36a9f66792c676ad6d0d3d99bb0c8	Scopus and WoS
	Shoreline armoring, risk management, and coastal resilience under rising seas	Kittinger J.N.; Ayers A.L.	Coastal Management	2010	Article	https://www.scopus.com/inward/record.uri?eid=2-s2.0-85006671282&doi=10.1080%2f08920753.2010.529038&partnerID=40&md5=de83999b88e114c001cd5425115e53d2	Scopus and WoS
	Borderland resilience, willingness to help and trust–An empirical study of the French-German border area	Klein M.; Wiens M.; Schultmann F.	Journal of Behavioral and Experimental Economics	2022	Article	https://www.scopus.com/inward/record.uri?eid=2-s2.0-85131693092&doi=10.1016%2fj.socec.2022.101898&partnerID=40&md5=581d71461fa752c93ecbccc0adc498e3	Scopus and WoS
	Participatory Mapping and Visualization of Local Knowledge: An Example from Eberbach, Germany	Klonner C.; Usón T.J.; Aeschbach N.; Höfle B.	International Journal of Disaster Risk Science	2021	Article	https://www.scopus.com/inward/record.uri?eid=2-s2.0-85094635150&doi=10.1007%2fs13753-020-00312-8&partnerID=40&md5=b921e7fe7e96a7f14f53044e7990f153	Scopus and WoS
	Personal disaster preparedness: An integrative review of the literature	Kohn S.; Eaton J.L.; Feroz S.; Bainbridge A.A.; Hoolachan J.; Barnett D.J.	Disaster Medicine and Public Health Preparedness	2012	Review	https://www.scopus.com/inward/record.uri?eid=2-s2.0-84867799527&doi=10.1001%2fdmp.2012.47&partnerID=40&md5=3c3f779d9178421044f44f18132305e6	Scopus and WoS
	Artificial Intelligence Tools in Misinformation Management during Natural Disasters	Komendantova, N; Erokhin, D	Public Organization Review	2025	Article		Scopus and WoS
	Community resilience implications for institutional response under uncertainty: Cases of the floods in Wayanad, India and the earthquake in Port-au-Prince, Haiti	Koshy M.; Smith D.	Sustainable Development	2023	Article	https://www.scopus.com/inward/record.uri?eid=2-s2.0-85165550572&doi=10.1002%2fsd.2678&partnerID=40&md5=6c73bc245ea550142c21caff369e57a5	Scopus and WoS
	A nature-inspired decentralized trust model to reduce information unreliability in complex disaster relief operations	Kostoulas D.; Aldunate R.; Pena Mora F.; Lakhera S.	Advanced Engineering Informatics	2008	Article	https://www.sciencedirect.com/science/article/pii/S1474034607000560	Scopus and WoS
	A decentralized trust model to reduce information unreliability in complex disaster relief operations	Kostoulas D.; Aldunate R.; Peña-Mora F.; Lakhera S.	Lecture Notes in Computer Science (including subseries Lecture Notes in Artificial Intelligence and Lecture Notes in Bioinformatics)	2006	Conference paper	https://www.scopus.com/inward/record.uri?eid=2-s2.0-33751372593&doi=10.1007%2f11888598_36&partnerID=40&md5=00477b22ceb093bf38760379d85c6266	Scopus and WoS
	Thinking outside the polygon: a study of tornado warning perception outside of warning polygon bounds	Krocak M.J.; Ernst S.; Allan J.N.; Wehde W.; Ripberger J.T.; Silva C.L.; Jenkins-Smith H.C.	Natural Hazards	2020	Article	https://www.scopus.com/inward/record.uri?eid=2-s2.0-85084440347&doi=10.1007%2fs11069-020-03970-5&partnerID=40&md5=0958386779970de578325fd6b1c18714	Scopus and WoS
	Drought adaptation in Austrian agriculture: empirically based farmer types	Kropf, B; Seebauer, S; Larcher, M; Vogel, S; Mitter, H	Agriculture and Human Values	2025	Article		Scopus and WoS
	Learnings from COVID-19 for managing humanitarian supply chains: systematic literature review and future research directions	Kumar P.; Singh R.K.; Shahgholian A.	Annals of Operations Research	2022	Article	https://www.scopus.com/inward/record.uri?eid=2-s2.0-85131508082&doi=10.1007%2fs10479-022-04753-w&partnerID=40&md5=f1c03ad8c460cd6e63f02070e9182f12	Scopus and WoS
	Reinforcing relationships for resilience – by embedding end-user ‘people’ in public–private partnerships	Kumaraswamy M.; Zou W.; Zhang J.	Civil Engineering and Environmental Systems	2015	Article	https://www.scopus.com/inward/record.uri?eid=2-s2.0-84927758951&doi=10.1080%2f10286608.2015.1022727&partnerID=40&md5=523e7d014c4838dfa7e36b4a79c0a5b7	Scopus and WoS
	Managing waters of the Paraiba do Sul River Basin, Brazil: A case study in institutional change and social learning	Kumler L.M.; Lemos M.C.	Ecology and Society	2008	Article	https://www.scopus.com/inward/record.uri?eid=2-s2.0-58749097827&partnerID=40&md5=1e1ccf92d30ed0736581c5cdddcd5dad	Scopus and WoS
	If you are quick enough, i will think about it: Information speed and trust in public health organizations	Lachlan K.A.; Spence P.R.; Edwards A.; Reno K.M.; Edwards C.	Computers in Human Behavior	2014	Article	https://www.scopus.com/inward/record.uri?eid=2-s2.0-84900612662&doi=10.1016%2fj.chb.2013.08.014&partnerID=40&md5=ae924045b73c918845a89a3d00cca44f	Scopus and WoS
	A Simulation-Based Study on Securing Data Sharing for Situational Awareness in a Port Accident Case	Latvakoski, J; Umer, A; NykÃ¤nen, T; Tihinen, J; Talman, A	Systems	2024	Article		Scopus and WoS
	Efficacy and Usefulness of an Independent Public Earthquake Early Warning System: A Case Study—The Earthquake Network Initiative in Peru	Laure F.; Francesco F.; Rémy B.	Seismological Research Letters	2022	Article	https://www.scopus.com/inward/record.uri?eid=2-s2.0-85126547895&doi=10.1785%2f0220210233&partnerID=40&md5=99eae130132bd81136c64719bc358676	Scopus and WoS
	People's behaviour in the face of volcanic hazards: Perspectives from Javanese communities, Indonesia	Lavigne F.; De Coster B.; Juvin N.; Flohic F.; Gaillard J.-C.; Texier P.; Morin J.; Sartohadi J.	Journal of Volcanology and Geothermal Research	2008	Article	https://www.researchgate.net/publication/223834549_People's_Behaviour_in_the_Face_of_Volcanic_Hazards_Perspectives_from_Javanese_Communities_Indonesia	Scopus and WoS
	Farmers' perceived risks of climate change and influencing factors: A study in the Mekong Delta, Vietnam	Le Dang H.; Li E.; Nuberg I.; Bruwer J.	Environmental Management	2014	Article	https://www.researchgate.net/publication/262808370_Farmers'_Perceived_Risks_of_Climate_Change_and_Influencing_Factors_A_Study_in_the_Mekong_Delta_Vietnam	Scopus and WoS
	The expertise of public officials and collaborative disaster management	Lee D.-W.	International Journal of Disaster Risk Reduction	2020	Article	https://www.scopus.com/inward/record.uri?eid=2-s2.0-85103107781&doi=10.1016%2fj.ijdrr.2020.101711&partnerID=40&md5=40de4e9201cfe539e375ab39d158e948	Scopus and WoS
	Bonding and bridging social capital and their associations with self-evaluated community resilience: A comparative study of East Asia	Lee J.	Journal of Community and Applied Social Psychology	2020	Article	https://www.scopus.com/inward/record.uri?eid=2-s2.0-85068936420&doi=10.1002%2fcasp.2420&partnerID=40&md5=7fdb108ae84ed2af1447517878e14a4c	Scopus and WoS
	Resilience in the Face of Natural Hazards: How Social Quality Shapes Government Financial Behaviors	Lee, S	Natural Hazards Review	2025	Article		Scopus and WoS
	Assessment of knowledge, attitudes, and perceptions toward flood risk insurance amongst low-income households in South Africa	Lefutso, D; Ogundeji, A; Danso-Abbeam, G; Nyam, Y	Climate Services	2025	Article		Scopus and WoS
	Urban Regeneration through Integrated Strategies to Tackle Inequalities and Ecological Transition: An Experimental Approach	Leone L.; Giunta G.; Giunta M.; Marino D.; Giunta A.	Sustainability (Switzerland)	2023	Article	https://www.scopus.com/inward/record.uri?eid=2-s2.0-85167877243&doi=10.3390%2fsu151511595&partnerID=40&md5=5f1927e1287dfc1dd9e927d6200e7822	Scopus and WoS
	'Come back at us': Reflections on researcher-community partnerships during a post-oil spill gulf coast resilience study	Lesen A.E.; Tucker C.; Olson M.G.; Ferreira R.J.	Social Sciences	2019	Article	https://www.scopus.com/inward/record.uri?eid=2-s2.0-85059617851&doi=10.3390%2fsocsci8010008&partnerID=40&md5=f0b1dd6a72beadb276d2ce04e866ac3b	Scopus and WoS
	Conjoint Community Resiliency Assessment Measure-28/10 Items (CCRAM28 and CCRAM10): A Self-report Tool for Assessing Community Resilience	Leykin D.; Lahad M.; Cohen O.; Goldberg A.; Aharonson-Daniel L.	American Journal of Community Psychology	2013	Article	https://www.scopus.com/inward/record.uri?eid=2-s2.0-84886736336&doi=10.1007%2fs10464-013-9596-0&partnerID=40&md5=cf27f298d106b44adca4e690f6a4e834	Scopus and WoS
	A blockchain-enabled framework for sharing logistics resources during emergency operations	L'Hermitte C.; Nair N.-K.C.	Disasters	2021	Article	https://www.scopus.com/inward/record.uri?eid=2-s2.0-85090014189&doi=10.1111%2fdisa.12436&partnerID=40&md5=2a8531392c48827a9c40e573a7c8d062	Scopus and WoS
	Revitalization of trust in local government after Wenchuan earthquake: Constraints and strategies	Li Z.; Tan X.	Sustainability (Switzerland)	2018	Article	https://www.scopus.com/inward/record.uri?eid=2-s2.0-85055981441&doi=10.3390%2fsu10114030&partnerID=40&md5=226fa0aa0558b92e77f4c973dde76237	Scopus and WoS
	The role of social capital in managing risks: a bibliometric analysis and literature review	Li, H; Yi, H; Renn, O; Li, J	Journal of Risk Research	2024	Article		Scopus and WoS
	How trust in the government's flood response influences perception of flood hazard risk: Experimental evidences in China	Li, K; Yu, F; Yang, S; Guo, Y	Analyses of Social Issues and Public Policy	2024	Article		Scopus and WoS
	Impact of direct experience on disaster preparedness and evacuation: A Protective Action Decision Model analysis in low-income New York City communities	Li, R; Gilbert, C; Colle, B; Moses, J	International Journal of Disaster Risk Reduction	2024	Article		Scopus and WoS
	Interpersonal Trust and Ability of Elderly Victims to Perform Activities of Daily Living in the Ya'an Earthquake Reconstruction Area, China	Liang Y.; Ju W.	Disaster Medicine and Public Health Preparedness	2016	Article	https://www.scopus.com/inward/record.uri?eid=2-s2.0-84957690930&doi=10.1017%2fdmp.2015.179&partnerID=40&md5=0019fcaae4a891c117ac00af5dd9c661	Scopus and WoS
	Latent profiles of psychological status among populations cumulatively exposed to a flood and the recurrence of the COVID-19 pandemic in China	Liang Y.; Zhao Y.; Ji W.; Bian X.; Xi J.	International Journal of Disaster Risk Reduction	2023	Article	https://www.scopus.com/inward/record.uri?eid=2-s2.0-85145679180&doi=10.1016%2fj.ijdrr.2022.103520&partnerID=40&md5=ef47245161dfebec6fdc754479912b75	Scopus and WoS
	TRECON: A trust-based economic framework for efficient internet routing	Liang Z.; Shi W.	IEEE Transactions on Systems, Man, and Cybernetics Part A:Systems and Humans	2010	Article	https://www.scopus.com/inward/record.uri?eid=2-s2.0-72949087955&doi=10.1109%2fTSMCA.2009.2030730&partnerID=40&md5=441d1b97c621ae8f8a8ccdcf97bb432c	Scopus and WoS
	Climate change awareness and strategies for communicating the risk of coastal flooding: A Canadian Maritime case example	Lieske D.J.; Wade T.; Roness L.A.	Estuarine, Coastal and Shelf Science	2014	Article	https://www.scopus.com/inward/record.uri?eid=2-s2.0-84896492447&doi=10.1016%2fj.ecss.2013.04.017&partnerID=40&md5=6e31d959e0519ed31016a17faf1ce5ae	Scopus and WoS
	Why are flood and landslide victims less willing to take mitigation measures than the public?	Lin S.; Shaw D.; Ho M.-C.	Natural Hazards	2008	Article	https://researchgate.net/publication/225381280_Why_are_flood_and_landslide_victims_less_willing_to_take_mitigation_measures_than_the_public_Nat_Hazards	Scopus and WoS
	Insuring against droughts: addressing issues of trust, transparency and liquidity in the demand for livestock index insurance	Linhoff M.; Mußhoff O.; Parlasca M.C.	Climate and Development	2023	Article	https://www.scopus.com/inward/record.uri?eid=2-s2.0-85131743779&doi=10.1080%2f17565529.2022.2077689&partnerID=40&md5=81ebadb99c078d8cffa0a89c3aaaf358	Scopus and WoS
	How social capital influences community resilience management development	Liu Y.; Cao L.; Yang D.; Anderson B.C.	Environmental Science and Policy	2022	Article	https://www.sciencedirect.com/science/article/pii/S1462901122002362	Scopus and WoS
	Livelihood Resilience and Disaster Preparedness Among Farmers in Flood Risk Areas of Rural China	Liu, W; Ni, Y; Feldman, M; Xu, D	Water (Switzerland)	2025	Article		Scopus and WoS
[truncated: 714 more rows]

## Sheet: Full Review (226)
	Title	Authors	Document Source	Year	Document Type	Database	Link	Abstract	Author Keywords
[truncated: 226 more rows]

## Sheet: Accepted Studies (100)
	Title	Authors	Document Source	Year	Document Type	Database	Link	Type	Location	Continent	Hazard(s)	Hazard Category	Trust Measure	Trust Measurement Method	Reference
[truncated: 100 more rows]

[truncated: 1 more sheets: Trust-Resilience Cases (209)]
